# Supplementary material for: Surveillance of Vermont wildlife in 2021–2022 reveals no detected SARS-CoV-2 viral RNA
Source: Sci Rep. 2023 Sep 6;13:14683. doi: 10.1038/s41598-023-39232-0 (PMC10482933; doi:10.1038/s41598-023-39232-0)
Supplement: Supplementary file 2 — Supplementary Information 2. [file 41598_2023_39232_MOESM2_ESM.xlsx]

## Sheet: Codebook
Codebook
SampleID	Unique identifier for the specimen
DateSwabbed	Date of sample collection (MM/DD/YY)
Species	Species being sampled
Sex	Sex of specimen (M= male, F= female, U = unknown)
TownCollect	Town where the nasal or throat swab was collected
DateCollect	Date that the sample was collected (MM/DD/YY)
SwabType	Anatomical location on specimen that sample was collected
N1	Cycle threhold vaule for the N1 primer set
N2	Cycle threhold vaule for the N2 primer set
EXO-N	EXO control value for N1/N2 primer set run
EXO-E	EXO control value for E gene primer set run

## Sheet: 2021 Season
SampleID	DateSwabbed	Species	Sex	TownKill	DateCollect	SwabType	TownCollect	Notes	N1	N2	EXO-N
37762	2022-03-30	bobcat	F	Orwell	2021-04-02	nasal	Roxbury Lab	skinned specimen	Undetermined	Undetermined	29.4456
25529	2022-03-30	bobcat	F	Brandon	2021-09-01	nasal	Roxbury Lab	skinned specimen	Undetermined	Undetermined	29.6624
25529	2022-03-30	bobcat	F	Brandon	2021-09-01	throat	Roxbury Lab	skinned specimen	Undetermined	Undetermined	29.2627
38801	2022-03-23	bobcat	M		2021-11-24	nasal	Roxbury Lab	skinned specimen	Undetermined	Undetermined	29.4286
32546	2022-03-30	bobcat	F	Ferdinand	2021-12-02	nasal	Roxbury Lab	skinned specimen	Undetermined	Undetermined	29.2725
32546	2022-03-30	bobcat	F	Ferdinand	2021-12-02	nasal	Roxbury Lab	skinned specimen	Undetermined	Undetermined	29.5394
36153	2022-03-23	bobcat	M	W. Fairlee	2021-12-02	throat	Roxbury Lab	skinned specimen	Undetermined	Undetermined	30.3842
33979	2022-03-23	bobcat	M	Morgan	2021-12-03	nasal	Roxbury Lab	skinned specimen	Undetermined	Undetermined	29.1086
36154	2022-03-23	bobcat	F	Fairlee	2021-12-03	throat	Roxbury Lab	skinned specimen	Undetermined	Undetermined	30.513
36156	2022-03-23	bobcat	F	Fairlee	2021-12-04	nasal	Roxbury Lab	skinned specimen	Undetermined	Undetermined	32.2732
36157	2022-03-23	bobcat	F	Fairlee	2021-12-04	nasal	Roxbury Lab	skinned specimen	Undetermined	Undetermined	29.2063
38794	2022-03-30	bobcat	F	Weatherfield	2021-12-04	nasal	Roxbury Lab	skinned specimen	Undetermined	Undetermined	31.0633
38832	2022-03-30	bobcat	M	Windsor	2021-12-04	nasal	Roxbury Lab	skinned specimen	Undetermined	Undetermined	30.8377
39428	2022-03-30	bobcat	M	Ferdinand	2021-12-04	throat	Roxbury Lab	skinned specimen	Undetermined	Undetermined	32.057
36158	2022-03-23	bobcat	M	Fairlee	2021-12-05	nasal	Roxbury Lab	skinned specimen	Undetermined	Undetermined	29.2342
38915	2022-03-30	bobcat	M	W. Rupert	2021-12-05	nasal	Roxbury Lab	skinned specimen	Undetermined	Undetermined	29.3875
39429	2022-03-23	bobcat	M	Morgan	2021-12-06	nasal	Roxbury Lab	skinned specimen	Undetermined	Undetermined	28.5719
37743	2022-03-23	bobcat	M	Sudbury	2021-12-07	throat	Roxbury Lab	skinned specimen	Undetermined	Undetermined	31.3936
38007	2022-03-23	bobcat	F	Hubbarton	2021-12-07	nasal	Roxbury Lab	skinned specimen	Undetermined	Undetermined	29.7609
39814	2022-03-23	bobcat	M	Danville	2021-12-07	nasal	Roxbury Lab	skinned specimen	Undetermined	Undetermined	32.56
39430	2022-03-23	bobcat	F	E. Charleston	2021-12-09	nasal	Roxbury Lab	skinned specimen	Undetermined	Undetermined	30.1108
39813	2022-03-23	bobcat	M	Peacham	2021-12-09	nasal	Roxbury Lab	skinned specimen	Undetermined	Undetermined	29.7821
35410	2022-03-23	bobcat	F	Danville	2021-12-12	nasal	Roxbury Lab	skinned specimen	Undetermined	Undetermined	29.2486
38917	2022-03-23	bobcat	F	Tinmouth	2021-12-12	nasal	Roxbury Lab	skinned specimen	Undetermined	Undetermined	29.9684
39427	2022-03-23	bobcat	M	Greensboro	2021-12-12	nasal	Roxbury Lab	skinned specimen	Undetermined	Undetermined	31.2677
37732	2022-03-30	bobcat	F	Wells	2021-12-14	nasal	Roxbury Lab	skinned specimen	Undetermined	Undetermined	29.1954
38916	2022-03-30	bobcat	M	W. Rupert	2021-12-14	throat	Roxbury Lab	skinned specimen	Undetermined	Undetermined	29.3301
37263	2022-03-30	bobcat	M		2021-12-15	nasal	Roxbury Lab	skinned specimen	Undetermined	Undetermined	30.1369
37266	2022-03-30	bobcat	M	New Haven	2021-12-15	nasal	Roxbury Lab	skinned specimen	Undetermined	Undetermined	29.9948
37742	2022-03-23	bobcat	M	Proctor	2021-12-15	nasal	Roxbury Lab	skinned specimen	Undetermined	Undetermined	29.1928
38713	2022-03-30	bobcat	F	Reading	2021-12-16	nasal	Roxbury Lab	skinned specimen
31145	2022-03-30	bobcat	M	Ferrisburg	2022-01-10	nasal	Roxbury Lab	skinned specimen	Undetermined	Undetermined	29.9554
37071	2022-03-23	bobcat	F	Danville	2022-01-10	nasal	Roxbury Lab	skinned specimen	Undetermined	Undetermined	29.189
38226	2022-03-30	bobcat	M	Conard	2022-01-11	nasal	Roxbury Lab	skinned specimen	Undetermined	Undetermined	29.7416
39381	2022-03-30	bobcat	M	Putney	2022-01-11	nasal	Roxbury Lab	skinned specimen	Undetermined	Undetermined	30.0867
39729	2022-03-23	bobcat	F	Albany	2022-01-11	nasal	Roxbury Lab	skinned specimen	Undetermined	Undetermined	31.6235
27838	2022-03-23	bobcat	M	Clarendon	2022-01-12	throat	Roxbury Lab	skinned specimen	Undetermined	Undetermined	32.5227
38227	2022-03-30	bobcat	M	Guildhall	2022-01-12	nasal	Roxbury Lab	skinned specimen	Undetermined	Undetermined	29.469
39716	2022-03-23	bobcat	M	Marshfield	2022-01-12	nasal	Roxbury Lab	skinned specimen	Undetermined	Undetermined	32.109
39717	2022-03-23	bobcat	F	Marshfield	2022-01-12	nasal	Roxbury Lab	skinned specimen	Undetermined	Undetermined	29.9164
38924	2022-03-30	bobcat	M	Pownal	2022-01-13	nasal	Roxbury Lab	skinned specimen	Undetermined	Undetermined	29.7574
29176	2022-03-30	bobcat	M	Middlebury	2022-01-14	nasal	Roxbury Lab	skinned specimen	Undetermined	Undetermined	29.5181
37763	2022-03-30	bobcat	F	Brandon	2022-01-15	nasal	Roxbury Lab	skinned specimen	Undetermined	Undetermined	29.1484
38119	2022-03-23	bobcat	F	Dummerston	2022-01-15	nasal	Roxbury Lab	skinned specimen	Undetermined	Undetermined	29.5027
38228	2022-03-30	bobcat	F	Lundenburg	2022-01-15	nasal	Roxbury Lab	skinned specimen	Undetermined	Undetermined	31.7862
39144	2022-03-30	bobcat	F	Marshfield	2022-01-15	nasal	Roxbury Lab	skinned specimen	Undetermined	Undetermined	29.5828
39379	2022-03-30	bobcat	F	Wells	2022-01-16	nasal	Roxbury Lab	skinned specimen	Undetermined	Undetermined	32.1488
39410	2022-03-23	bobcat	F	Bloomsfield	2022-01-16	nasal	Roxbury Lab	skinned specimen	Undetermined	Undetermined	32.5627
39431	2022-03-30	bobcat	M	E. Haven	2022-01-16	nasal	Roxbury Lab	skinned specimen	Undetermined	Undetermined	31.7473
39728	2022-03-23	bobcat	F	Albany	2022-01-16	nasal	Roxbury Lab	skinned specimen	Undetermined	Undetermined	28.9473
39121	2022-03-30	bobcat	M	Cornwall	2022-01-18	nasal	Roxbury Lab	skinned specimen	Undetermined	Undetermined	28.9848
39257	2022-03-23	bobcat	F	Rupert	2022-01-18	nasal	Roxbury Lab	skinned specimen	Undetermined	Undetermined	29.4816
38923	2022-03-30	bobcat	M	Arlington	2022-01-20	nasal	Roxbury Lab	skinned specimen	Undetermined	Undetermined	29.2441
36810	2022-03-23	bobcat	F	Cavendish	2022-01-22	nasal	Roxbury Lab	skinned specimen	Undetermined	Undetermined	29.4322
37764	2022-03-30	bobcat	M	Orwell	2022-01-22	nasal	Roxbury Lab	skinned specimen	Undetermined	Undetermined	33.7082
38835	2022-03-30	bobcat	F	Danville	2022-01-22	nasal	Roxbury Lab	skinned specimen	Undetermined	Undetermined	31.7268
37502	2022-03-30	bobcat	F	Middlebury	2022-01-23	nasal	Roxbury Lab	skinned specimen	Undetermined	Undetermined	29.6011
37768	2022-03-23	bobcat	F	Wells	2022-01-23	nasal	Roxbury Lab	skinned specimen	Undetermined	Undetermined	29.2291
39119	2022-03-30	bobcat	M	Manchester	2022-01-23	nasal	Roxbury Lab	skinned specimen	Undetermined	Undetermined	29.9489
37503	2022-03-30	bobcat	F	Middlebury	2022-01-25	nasal	Roxbury Lab	skinned specimen	Undetermined	Undetermined	32.0739
32033	2022-03-30	bobcat	F	Willamstown	2022-01-27	nasal	Roxbury Lab	skinned specimen	Undetermined	Undetermined	30.149
38731	2022-03-30	bobcat	M	Rockingham	2022-01-27	nasal	Roxbury Lab	skinned specimen	Undetermined	Undetermined	30.1881
38643	2022-03-23	bobcat	F	Reading	2022-01-28	nasal	Roxbury Lab	skinned specimen	Undetermined	Undetermined	29.6098
36556	2022-03-30	bobcat	F	Craftsboro	2022-01-29	nasal	Roxbury Lab	skinned specimen	Undetermined	Undetermined	28.6284
39122	2022-03-23	bobcat	M	W. Haven	2022-01-30	nasal	Roxbury Lab	skinned specimen	Undetermined	Undetermined	31.0787
39128	2022-03-23	bobcat	M	Orwell	2022-01-30	nasal	Roxbury Lab	skinned specimen	Undetermined	Undetermined	29.1823
39130	2022-03-30	bobcat	M	Castleton	2022-01-30	nasal	Roxbury Lab	skinned specimen	Undetermined	Undetermined	31.4492
37665	2022-03-23	bobcat	F	Bloomfield	2022-02-02	nasal	Roxbury Lab	skinned specimen	Undetermined	Undetermined	29.9155
37765	2022-03-23	bobcat	M	Orwell	2022-02-04	nasal	Roxbury Lab	skinned specimen	Undetermined	Undetermined	32.9772
35676	2022-03-23	bobcat	F	Bennington	2022-02-05	nasal	Roxbury Lab	skinned specimen	Undetermined	Undetermined	31.4103
39124	2022-03-30	bobcat	M	Shoreham	2022-02-05	nasal	Roxbury Lab	skinned specimen	Undetermined	Undetermined	29.961
39743	2022-03-23	bobcat	F	Reading	2022-02-14	nasal	Roxbury Lab	skinned specimen	Undetermined	Undetermined	29.5146
35438	2022-03-23	bobcat	F	Craftbury	2022-12-04	nasal	Roxbury Lab	skinned specimen	Undetermined	Undetermined	32.0908
36155	2022-03-23	bobcat	F	Fairlee	?	nasal	Roxbury Lab	skinned specimen	Undetermined	Undetermined	30.2921
39550	2022-03-30	bobcat	F	Underhill	?	nasal	Roxbury Lab	skinned specimen	Undetermined	Undetermined	29.4232
39057	2022-03-23	bobcat	F	Craftbury	132/12/2021	nasal	Roxbury Lab	skinned specimen	Undetermined	Undetermined	31.8789
25910	2022-03-23	bobcat	F	Townsend	8/?/20	nasal	Roxbury Lab	skinned specimen	Undetermined	Undetermined	30.3033
37683	2022-03-23	bobcat	F	Orwell		nasal	Roxbury Lab	skinned specimen	Undetermined	Undetermined	29.7066
37766	2022-03-30	bobcat	F			nasal	Roxbury Lab	skinned specimen	Undetermined	Undetermined	33.2669
39456	2022-02-09	coyote	M	East Randolph	2021-10-20	nasal	Roxybury Lab	skinned specimen	Undetermined	Undetermined	30.8018
40001	2022-02-09	coyote	M	Groton	2021-10-27	nasal	Roxybury Lab	skinned specimen	Undetermined	Undetermined	31.009
39458	2022-02-09	coyote	M	Williamston	2021-10-29	nasal	Roxybury Lab	skinned specimen	Undetermined	Undetermined	29.8733
39459	2022-02-09	coyote	F	Randolph	2021-10-29	nasal	Roxybury Lab	skinned specimen	Undetermined	Undetermined	30.2819
39457	2022-02-09	coyote	F	Randolph	2021-10-30	nasal	Roxybury Lab	skinned specimen	Undetermined	Undetermined	29.5339
00-3	2022-03-09	coyote	M	Topsom	2021-10-30	throat	Roxbury Lab	skinned specimen	Undetermined	Undetermined	29.3207
1LGH9934	2022-02-09	coyote	M	Wardsboro	2021-11-06	nasal	Roxybury Lab	skinned specimen	Undetermined	Undetermined	31.0381
39977	2022-02-09	coyote	U	N. Clarendon	2021-11-07	nasal	Roxybury Lab	intact specimen w/hide	Undetermined	Undetermined	31.4657
5759	2022-02-09	coyote	U	Hartland	2021-12-01	nasal	Roxybury Lab	Female?; skinned specimen	Undetermined	Undetermined	29.6617
18252	2022-02-09	coyote	U	Hartland	2021-12-04	nasal	Roxybury Lab	skinned specimen	Undetermined	Undetermined	29.8611
28152	2022-02-09	coyote	M	N. Clarendon	2021-12-09	nasal	Roxybury Lab	skinned specimen	Undetermined	Undetermined	29.6015
28150	2022-02-09	coyote	M	Rockingsham	2021-12-14	nasal	Roxybury Lab	intact specimen w/hide
39988	2022-02-09	coyote	U	Middlebury	2021-12-15	nasal	Roxybury Lab	intact specimen w/hide	Undetermined	Undetermined	29.867
150-047-11561	2022-02-09	coyote	M	Clarendon	2021-12-18	nasal	Roxybury Lab	paper tag w/GIS coord; skinned specimen	Undetermined	Undetermined	29.7766
150-047-11047	2022-02-09	coyote	M	Clarendon	2021-12-20	nasal	Roxybury Lab	paper tag w/GIS coord; skinned specimen	Undetermined	Undetermined	29.8124
37127	2022-03-09	coyote	M	Lyndonville	2022-02-13	nasal	Roxbury Lab	skinned specimen	Undetermined	Undetermined	29.1707
3	2022-03-09	coyote	U			nasal	Roxbury Lab	skinned specimen	Undetermined	Undetermined	29.307
5	2022-03-09	coyote	U	Bradford		nasal	Roxbury Lab	skinned specimen	Undetermined	Undetermined	29.6584
805	2022-03-09	coyote	U	Fairlee		nasal	Roxbury Lab	skinned specimen	Undetermined	Undetermined	30.5999
1742	2022-03-09	coyote	M	Fairlee		nasal	Roxbury Lab	skinned specimen	Undetermined	Undetermined	30.2356
28149	2022-02-09	coyote	U	Clarendon		nasal	Roxybury Lab	skinned specimen	Undetermined	Undetermined	30.6438
39438	2022-03-09	coyote	F	Orange		nasal	Roxbury Lab	skinned specimen	Undetermined	Undetermined	29.7993
39439	2022-03-09	coyote	F	Brookfield		nasal	Roxbury Lab	skinned specimen	Undetermined	Undetermined	29.9007
39440	2022-03-09	coyote	M	W. Fairlee		nasal	Roxbury Lab	skinned specimen	Undetermined	Undetermined	29.1181
39442	2022-03-09	coyote	M	Williamstown		throat	Roxbury Lab	skinned specimen	Undetermined	Undetermined	28.8442
39464	2022-03-09	coyote	F	Randolph		nasal	Roxbury Lab	skinned specimen	Undetermined	Undetermined	29.9644
0-10	2022-03-09	coyote	M	Strattford		nasal	Roxbury Lab	skinned specimen	Undetermined	Undetermined	29.5558
00-2	2022-03-09	coyote	F	Strattford		nasal	Roxbury Lab	skinned specimen	Undetermined	Undetermined	30.0249
00-6	2022-03-09	coyote	U	Bradford		nasal	Roxbury Lab	skinned specimen	Undetermined	Undetermined	29.6559
009-1	2022-03-09	coyote	U	Danville		throat	Roxbury Lab	skinned specimen	Undetermined	Undetermined	30.1042
009-2	2022-03-09	coyote	U	Danville		throat	Roxbury Lab	skinned specimen	Undetermined	Undetermined	32.24
009-3	2022-03-09	coyote	U	Danville		throat	Roxbury Lab	skinned specimen	Undetermined	Undetermined	29.2209
D01	2022-11-12	deer	U		2022-11-12	nasal	Jericho		Undetermined	Undetermined	29.5067
D02	2022-11-12	deer	U		2022-11-12	nasal	Jericho		Undetermined	Undetermined	30.3506
D03	2022-11-12	deer	U		2022-11-12	nasal	Jericho		Undetermined	Undetermined	31.6849
D04	2022-11-12	deer	U		2022-11-12	nasal	Jericho		Undetermined	Undetermined	29.5404
D05	2022-11-12	deer	U		2022-11-12	nasal	Jericho		Undetermined	Undetermined	29.3831
D06	2022-11-12	deer	U		2022-11-12	nasal	Jericho		Undetermined	Undetermined	29.746
D07	2022-11-12	deer	U		2022-11-12	nasal	Jericho		Undetermined	Undetermined	29.1976
D08	2022-11-12	deer	U		2022-11-12	nasal	Jericho		Undetermined	Undetermined	28.7714
D09	2022-11-12	deer	U		2022-11-12	nasal	Jericho		Undetermined	Undetermined	33.5459
D10	2022-11-12	deer	U		2022-11-12	nasal	Jericho		Undetermined	Undetermined	29.7596
D11	2022-11-12	deer	U		2022-11-12	nasal	Jericho		Undetermined	Undetermined	34.0019
D12	2022-11-12	deer	U		2022-11-12	nasal	Jericho		Undetermined	Undetermined	27.8277
D13	2022-11-12	deer	U		2022-11-12	nasal	Jericho		Undetermined	Undetermined	28.6577
D14	2022-11-12	deer	U		2022-11-12	nasal	Jericho		Undetermined	Undetermined	28.9924
D15	2022-11-12	deer	U		2022-11-12	nasal	Jericho		Undetermined	Undetermined	28.8686
D17	2022-11-12	deer	U		2022-11-12	nasal	Jericho		Undetermined	Undetermined	30.7039
D18	2022-11-12	deer	U		2022-11-12	nasal	Jericho		Undetermined	Undetermined	28.9739
38008	2022-03-23	fisher	M	Pittsford	2020-12-16	throat	Roxbury Lab	skinned specimen	Undetermined	Undetermined	30.9107
18241	2022-02-23	fisher	U	Stratton	2021-07-01	throat	Roxbury Lab	skinned specimen	Undetermined	Undetermined	29.7029
11922	2022-02-23	fisher	U	Worcester	2021-11-04	throat	Roxbury Lab	skinned specimen	Undetermined	Undetermined	32.3774
26099	2022-02-23	fisher	M	W. Brattleboro	2021-11-07	throat	Roxbury Lab	skinned specimen	Undetermined	Undetermined	29.8945
39491	2022-02-23	fisher	M	Roxbury	2021-12-01	throat	Roxbury Lab	skinned specimen	Undetermined	Undetermined	29.0938
11923	2022-02-23	fisher	U	Stowe	2021-12-02	throat	Roxbury Lab	skinned specimen	Undetermined	Undetermined	30.044
25508	2022-02-23	fisher	F	Glover	2021-12-02	throat	Roxbury Lab	skinned specimen	Undetermined	Undetermined	30.7684
11924	2022-02-23	fisher	M	Hyde Park	2021-12-03	throat	Roxbury Lab	skinned specimen	Undetermined	Undetermined	29.5894
11929	2022-02-23	fisher	U	Elmore	2021-12-03	throat	Roxbury Lab	skinned specimen	Undetermined	Undetermined	30.9522
11920	2022-02-23	fisher	U	Morristown	2021-12-04	throat	Roxbury Lab	skinned specimen
11926	2022-02-23	fisher	U	Hyde Park	2021-12-04	throat	Roxbury Lab	skinned specimen	Undetermined	Undetermined	34.0526
11928	2022-02-23	fisher	M	Morristown	2021-12-04	throat	Roxbury Lab	skinned specimen	Undetermined	Undetermined	30.3243
31143	2022-02-23	fisher	F	Randolph	2021-12-04	throat	Roxbury Lab	skinned specimen	Undetermined	Undetermined	31.58
39255	2022-02-23	fisher	M	Belmont	2021-12-04	throat	Roxbury Lab	skinned specimen	Undetermined	Undetermined	29.359
39425	2022-02-23	fisher	F	Bloomsfield	2021-12-04	throat	Roxbury Lab	skinned specimen	Undetermined	Undetermined	29.4111
26071	2022-02-23	fisher	M	Windsor	2021-12-05	throat	Roxbury Lab	skinned specimen	Undetermined	Undetermined	28.7501
33872	2022-02-23	fisher	F	Craftsbury	2021-12-05	throat	Roxbury Lab	skinned specimen	Undetermined	Undetermined	29.1076
36161	2022-03-23	fisher	M	Thetford	2021-12-05	throat	Roxbury Lab	skinned specimen	Undetermined	Undetermined	28.8144
36549	2022-02-23	fisher	M	Lowell	2021-12-05	throat	Roxbury Lab	skinned specimen	Undetermined	Undetermined	29.4199
38795	2022-02-23	fisher	M	Hartland	2021-12-05	throat	Roxbury Lab	skinned specimen	Undetermined	Undetermined	29.2525
11925	2022-02-23	fisher	U	Stowe	2021-12-06	throat	Roxbury Lab	skinned specimen	Undetermined	Undetermined	29.572
11927	2022-02-23	fisher	U	Worcester	2021-12-06	throat	Roxbury Lab	skinned specimen	Undetermined	Undetermined	32.0357
34470	2022-02-23	fisher	F	Sutton	2021-12-06	throat	Roxbury Lab	skinned specimen	Undetermined	Undetermined	31.8205
36113	2022-03-23	fisher	M	Thetford	2021-12-06	throat	Roxbury Lab	skinned specimen	Undetermined	Undetermined	29.3495
36114	2022-03-23	fisher	F	Thetford	2021-12-06	throat	Roxbury Lab	skinned specimen	Undetermined	Undetermined	28.3591
19098	2022-02-23	fisher	U	Morristown	2021-12-07	throat	Roxbury Lab	skinned specimen	Undetermined	Undetermined	31.5744
25505	2022-02-23	fisher	F	Barton	2021-12-07	throat	Roxbury Lab	skinned specimen	Undetermined	Undetermined	30.5733
36467	2022-02-23	fisher	M		2021-12-07	throat	Roxbury Lab	skinned specimen	Undetermined	Undetermined	29.4679
37740	2022-02-23	fisher	F	Shrewsbury	2021-12-07	throat	Roxbury Lab	skinned specimen	Undetermined	Undetermined	29.3757
39409	2022-02-23	fisher	M	Bloomfield	2021-12-07	throat	Roxbury Lab	skinned specimen	Undetermined	Undetermined	31.1288
39498	2022-02-23	fisher	M	Roxbury	2021-12-07	throat	Roxbury Lab	skinned specimen	Undetermined	Undetermined	28.7893
11921	2022-02-23	fisher	U	Morristown	2021-12-08	throat	Roxbury Lab	skinned specimen
19097	2022-02-23	fisher	U	Elmore	2021-12-08	throat	Roxybury Lab	skinned specimen	Undetermined	Undetermined	29.1152
27052	2022-02-23	fisher	F	Hyde Park	2021-12-08	throat	Roxbury Lab	skinned specimen
35444	2022-02-23	fisher	F		2021-12-08	throat	Roxbury Lab	skinned specimen	Undetermined	Undetermined	28.954
37906	2022-02-23	fisher	M	Chelsea	2021-12-08	throat	Roxbury Lab	skinned specimen	Undetermined	Undetermined	29.8415
39052	2022-02-23	fisher	M	Craftsbury	2021-12-08	throat	Roxbury Lab	skinned specimen	Undetermined	Undetermined	29.3269
39053	2022-02-23	fisher	M	Craftsbury	2021-12-08	throat	Roxbury Lab	skinned specimen	Undetermined	Undetermined	28.4961
39054	2022-02-23	fisher	F	Craftsbury	2021-12-08	throat	Roxbury Lab	skinned specimen	Undetermined	Undetermined	29.5441
39810	2022-03-23	fisher	M	Danville	2021-12-08	throat	Roxbury Lab	skinned specimen	Undetermined	Undetermined	32.8767
36115	2022-03-23	fisher	M	Thetford	2021-12-09	throat	Roxbury Lab	skinned specimen	Undetermined	Undetermined	30.7769
36116	2022-03-23	fisher	M	Fairlee	2021-12-09	throat	Roxbury Lab	skinned specimen	Undetermined	Undetermined	29.1011
37891	2022-03-23	fisher	M	Tunbridge	2021-12-09	throat	Roxbury Lab	skinned specimen	Undetermined	Undetermined	33.3862
38010	2022-03-23	fisher	M	Hubbardton	2021-12-09	throat	Roxbury Lab	skinned specimen	Undetermined	Undetermined	29.4575
36117	2022-03-23	fisher	M	Thetford	2021-12-10	throat	Roxbury Lab	skinned specimen	Undetermined	Undetermined	31.96
36469	2022-02-23	fisher	M	Ferdinand	2021-12-10	throat	Roxbury Lab	skinned specimen	Undetermined	Undetermined	30.1896
25504	2022-02-23	fisher	F	Glover	2021-12-11	throat	Roxbury Lab	skinned specimen	Undetermined	Undetermined	29.0677
36118	2022-03-23	fisher	M	Thetford	2021-12-11	throat	Roxbury Lab	skinned specimen	Undetermined	Undetermined	31.1972
36119	2022-03-23	fisher	M	Fairlee	2021-12-12	throat	Roxbury Lab	skinned specimen	Undetermined	Undetermined	30.8772
37741	2022-02-23	fisher	M	Shrewsbury	2021-12-12	throat	Roxbury Lab	skinned specimen	Undetermined	Undetermined	29.0218
33873	2022-02-23	fisher	M	Craftsbury	2021-12-14	throat	Roxbury Lab	skinned specimen	Undetermined	Undetermined	29.4512
34467	2022-02-23	fisher	M	Westmore	2021-12-14	throat	Roxbury Lab	skinned specimen	Undetermined	Undetermined	30.7417
35447	2022-03-23	fisher	M	Hardwick	2021-12-14	throat	Roxbury Lab	skinned specimen	Undetermined	Undetermined	29.7861
26086	2022-02-23	fisher	M	Putney	2021-12-15	throat	Roxbury Lab	skinned specimen	Undetermined	Undetermined	28.8503
39040	2022-03-23	fisher	F	Fairlee	2021-12-15	throat	Roxbury Lab	skinned specimen	Undetermined	Undetermined	29.584
39499	2022-02-23	fisher	M	Roxbury	2021-12-15	throat	Roxybury Lab	skinned specimen	Undetermined	Undetermined	29.773
34466	2022-02-23	fisher	M	Sutton	2021-12-16	throat	Roxbury Lab	skinned specimen	Undetermined	Undetermined	29.4352
39055	2022-02-23	fisher	F	Craftsbury	2021-12-16	throat	Roxbury Lab	skinned specimen	Undetermined	Undetermined	29.0895
31381	2022-02-23	fisher	F	Fletcher	2021-12-19	throat	Roxbury Lab	skinned specimen	Undetermined	Undetermined	29.7045
36391	2022-02-23	fisher	F	Stamford	2021-12-20	throat	Roxbury Lab	skinned specimen	Undetermined	Undetermined	29.3886
38175	2022-02-23	fisher	M	Belvidere	2021-12-20	throat	Roxbury Lab	skinned specimen	Undetermined	Undetermined	29.7203
36241	2022-03-23	fisher	F	Thetford	2021-12-22	throat	Roxbury Lab	skinned specimen	Undetermined	Undetermined	31.2966
38176	2022-02-23	fisher	M	Belvidere	2021-12-23	throat	Roxbury Lab	skinned specimen	Undetermined	Undetermined	29.7557
25549	2022-02-23	fisher	M	Barton	2021-12-24	throat	Roxbury Lab	skinned specimen	Undetermined	Undetermined	29.0404
36243	2022-03-23	fisher	F	Thetford	2021-12-24	throat	Roxbury Lab	skinned specimen	Undetermined	Undetermined	29.8782
38173	2022-02-23	fisher	M	Morrisville	2021-12-24	throat	Roxbury Lab	skinned specimen	Undetermined	Undetermined	30.428
38174	2022-02-23	fisher	M	Hyde Park	2021-12-24	throat	Roxbury Lab	skinned specimen	Undetermined	Undetermined	31.2819
25550	2022-02-23	fisher	F	Barton	2021-12-25	throat	Roxbury Lab	skinned specimen	Undetermined	Undetermined	29.7875
37070	2022-03-23	fisher	F	Fairfield	2021-12-25	throat	Roxbury Lab	skinned specimen	Undetermined	Undetermined	29.355
36244	2022-03-23	fisher	F	Fairlee	2021-12-26	throat	Roxbury Lab	skinned specimen	Undetermined	Undetermined	31.8688
20947	2022-02-23	fisher	F	Cambridge	2021-12-27	throat	Roxbury Lab	skinned specimen	Undetermined	Undetermined	29.442
31382	2022-02-23	fisher	F	Fletcher	2021-12-27	throat	Roxbury Lab	skinned specimen	Undetermined	Undetermined	29.162
39876	2022-03-23	fisher	M	Morristown	2021-12-27	throat	Roxbury Lab	skinned specimen	Undetermined	Undetermined	29.8907
37795	2022-03-30	fisher	M	Pittsford	2021-12-30	throat	Roxbury Lab	skinned specimen
37758	2022-02-23	fisher	M	Shrewsbury	2022-12-26	throat	Roxbury Lab	skinned specimen	Undetermined	Undetermined	29.5885
36392	2022-02-23	fisher	M	Uknown	10/21?	throat	Roxbury Lab	skinned specimen	Undetermined	Undetermined	29.0829
tag-less	2022-02-23	fisher				throat	Roxbury Lab	skinned specimen	Undetermined	Undetermined	29.5301
39453	2022-03-09	greyfox	F	Swaton		throat	Roxbury Lab	skinned specimen	Undetermined	Undetermined	29.3331
00-7	2022-03-09	greyfox	U	W. Fairlee		nasal	Roxbury Lab	skinned specimen	Undetermined	Undetermined	28.9267
37702	2022-03-23	otter	M	Brandon	2020-04-19	throat	Roxbury Lab	skinned specimen	Undetermined	Undetermined	30.3402
38015	2022-03-23	otter	F	Whiting	2020-12-07	throat	Roxbury Lab	skinned specimen	Undetermined	Undetermined	32.2349
38861	2022-03-23	otter	F	Montpelier	2021-01-10	throat	Roxbury Lab	skinned specimen	Undetermined	Undetermined	29.5218
39407	2022-03-23	otter	M	Canaan	2021-01-28	throat	Roxbury Lab	skinned specimen	Undetermined	Undetermined	31.2866
34029	2022-03-23	otter	M	Clarendon	2021-03-12	throat	Roxbury Lab	skinned specimen	Undetermined	Undetermined	28.9202
36758	2022-03-23	otter	M	Chester	2021-03-28	throat	Roxbury Lab	skinned specimen	Undetermined	Undetermined	32.1493
39104	2022-03-23	otter	M	Leicester	2021-04-01	throat	Roxbury Lab	skinned specimen	Undetermined	Undetermined	29.951
36427	2022-03-23	otter	F	Cambridge	2021-10-25	throat	Roxbury Lab	skinned specimen	Undetermined	Undetermined	32.4011
35500	2022-03-23	otter	F	Greensboro	2021-10-27	throat	Roxbury Lab	skinned specimen	Undetermined	Undetermined	30.005
39275	2022-02-23	otter	U	Berkshire	2021-11-04	throat	Roxbury Lab	skinned specimen	Undetermined	Undetermined	30.5094
39106	2022-03-23	otter	F	Monkton	2021-11-11	throat	Roxbury Lab	skinned specimen	Undetermined	Undetermined	29.3582
37534	2022-03-30	otter	M	Bristol	2021-11-16	throat	Roxbury Lab	skinned specimen	Undetermined	Undetermined	30.5781
31006	2022-02-23	otter	F	Berkshire	2021-11-23	throat	Roxbury Lab	skinned specimen	Undetermined	Undetermined	28.8277
25532	2022-02-23	otter	U	Bradford	2021-11-26	throat	Roxbury Lab	skinned specimen	Undetermined	Undetermined	29.7326
37640	2022-02-23	otter	U	Bradford	2021-11-26	throat	Roxbury Lab	skinned specimen	Undetermined	Undetermined	29.9787
27889	2022-02-23	otter	F	Pomfret	2021-12-02	throat	Roxbury Lab	skinned specimen
34000	2022-02-23	otter	F	Morgan	2021-12-05	throat	Roxbury Lab	skinned specimen	Undetermined	Undetermined	30.713
38651	2022-02-23	otter	M	Stratton	2021-12-05	throat	Roxbury Lab	skinned specimen	Undetermined	Undetermined	29.705
28142	2022-02-23	otter	F	Unknown	2021-12-08	throat	Roxybury Lab	skinned specimen	Undetermined	Undetermined	29.3212
37761	2022-03-23	otter	F	Killington	2021-12-10	throat	Roxbury Lab	skinned specimen	Undetermined	Undetermined	31.6549
39408	2022-02-23	otter	M	Canaan	2021-12-10	throat	Roxbury Lab	skinned specimen	Undetermined	Undetermined	29.7416
28156	2022-02-23	otter	M	Clarendon	2021-12-12	throat	Roxbury Lab	skinned specimen	Undetermined	Undetermined	30.4376
36273	2022-02-23	otter	M	Bloomsfield	2021-12-20	throat	Roxbury Lab	skinned specimen	Undetermined	Undetermined	30.2092
37938	2022-03-23	otter	F	W. Rutland	2021-12-20	throat	Roxbury Lab	skinned specimen	Undetermined	Undetermined	29.8949
38177	2022-02-23	otter	M	Belvidere	2021-12-21	throat	Roxbury Lab	skinned specimen	Undetermined	Undetermined	29.0611
35448	2022-02-23	otter	F	Woodbury	2021-12-24	throat	Roxbury Lab	skinned specimen	Undetermined	Undetermined	32.0035
39274	2022-02-23	otter	M	Highgate	2021-12-27	throat	Roxbury Lab	skinned specimen
35100	2022-03-23	otter	M	Orwell	2022-01-03	throat	Roxbury Lab	skinned specimen	Undetermined	Undetermined	29.7036
37937	2022-03-23	otter	F	W. Rutland	2022-01-04	throat	Roxbury Lab	skinned specimen	Undetermined	Undetermined	29.4142
37769	2022-03-23	otter	M	Orwell	2022-01-05	throat	Roxbury Lab	skinned specimen	Undetermined	Undetermined	31.2973
35101	2022-03-23	otter	M	Shoreham	2022-01-07	throat	Roxbury Lab	skinned specimen	Undetermined	Undetermined	31.1374
35450	2022-03-23	otter	M	Craftsbury	2022-01-10	throat	Roxbury Lab	skinned specimen	Undetermined	Undetermined	29.7049
39730	2022-03-23	otter	M	Morgan	2022-01-10	throat	Roxbury Lab	skinned specimen	Undetermined	Undetermined	30.4717
9077	2022-03-30	otter	U	Wallingford	2022-01-15	throat	Roxbury Lab	skinned specimen	Undetermined	Undetermined	30.424
37682	2022-03-23	otter	M	Shoreham	2022-01-26	throat	Roxbury Lab	skinned specimen	Undetermined	Undetermined	32.8866
39120	2022-02-23	otter	F	Ferrisburgh	2022-01-30	throat	Roxbury Lab	skinned specimen	Undetermined	Undetermined	30.8674
34026	2022-03-30	otter	M	Clarendon	2022-02-27	throat	Roxbury Lab	skinned specimen	Undetermined	Undetermined	29.2762
37539	2022-03-30	otter	F	Bristol	2022-03-11	throat	Roxbury Lab	skinned specimen	Undetermined	Undetermined	30.8912
39540	2022-03-30	otter	M	Bristol	2022-03-12	throat	Roxbury Lab	skinned specimen	Undetermined	Undetermined	31.7825
39913	2022-03-30	otter	M	Mt. Holly	2022-03-25	throat	Roxbury Lab	skinned specimen	Undetermined	Undetermined	29.5928
36159	2022-02-23	otter	M	Bethel	11/20/2021?	throat	Roxbury Lab	skinned specimen	Undetermined	Undetermined	32.0158
39101	2022-03-23	otter	M	Florance	12/1/2020?	throat	Roxbury Lab	skinned specimen	Undetermined	Undetermined	29.148
37760	2022-02-23	otter	M	Killington	unknown	throat	Roxybury Lab	skinned specimen	Undetermined	Undetermined	30.0461
40000	2022-02-09	redfox	F	Groton	1931-10-25	throat	Roxybury Lab	skinned specimen	Undetermined	Undetermined	28.8477
39443	2022-02-09	redfox	F	W. Fairlee	2021-10-30	throat	Roxybury Lab	skinned specimen	Undetermined	Undetermined	29.955
39444	2022-02-09	redfox	F	Strafford	2021-11-02	throat	Roxybury Lab	skinned specimen	Undetermined	Undetermined	29.7897
39445	2022-02-09	redfox	M	Strafford	2021-11-02	throat	Roxybury Lab	skinned specimen	Undetermined	Undetermined	30.7976
39980	2022-02-09	redfox	U	N. Clarendon	2021-11-02	nasal	Roxybury Lab	intact specimen w/hide	Undetermined	Undetermined	30.5678
39446	2022-02-09	redfox	M	Strafford	2021-11-03	throat	Roxybury Lab	skinned specimen	Undetermined	Undetermined	29.6774
39981	2022-02-09	redfox	U	N. Clarendon	2021-11-03	nasal	Roxybury Lab	intact specimen w/hide	Undetermined	Undetermined	29.1269
39920	2022-02-09	redfox	U	Airfield (John Abs	2021-11-04	throat	Roxybury Lab	skinned specimen	Undetermined	Undetermined	30.7871
39921	2022-02-09	redfox	M	Airfield (John Abs	2021-11-04	throat	Roxybury Lab	skinned specimen	Undetermined	Undetermined	30.3573
39976	2022-02-09	redfox	U	N. Clarendon	2021-11-05	nasal	Roxybury Lab	intact specimen w/hide	Undetermined	Undetermined	29.3552
39978	2022-02-09	redfox	U	N. Clarendon	2021-11-07	nasal	Roxybury Lab	intact specimen w/hide	Undetermined	Undetermined	29.6253
39975	2022-02-09	redfox	U	N. Clarendon	2021-11-08	nasal	Roxybury Lab	intact specimen w/hide	Undetermined	Undetermined	30.0387
39979	2022-02-09	redfox	U	N. Clarendon	2021-11-08	nasal	Roxybury Lab	intact specimen w/hide	Undetermined	Undetermined	29.3286
39982	2022-02-09	redfox	U	Chelsea	2021-12-13	nasal	Roxybury Lab	intact specimen w/hide	Undetermined	Undetermined	30.131
39987	2022-02-09	redfox	U	N. Clarendon	2021-12-15	nasal	Roxybury Lab	intact specimen w/hide	Undetermined	Undetermined	30.019
00-4	2022-03-09	redfox	F	Bradford		throat	Roxbury Lab	skinned specimen	Undetermined	Undetermined	29.298
00-8	2022-03-09	redfox	U	Chelsea		nasal	Roxbury Lab	skinned specimen	Undetermined	Undetermined	32.7431

## Sheet: 2022 Season
SampleID	Swab Code	Notes	Extraction Plate	PCR Plate	N1	N2	EXO-N	Extraction Plate-1	PCR Plate-3	E	EXO-E	DateSwabbed	Species	TownCollect	SwabType	TownKill	WMU	AgeSex
Deer 001	STAL0123		Wildlife_05-221201	Wildlife_05-221203	37.7519	38.1467	30.9635	Wildlife_05-221201	Wildlife_05_E-230126	Undetermined	30.4473
Deer 002	NEWH0713		Wildlife_05-221201	Wildlife_05-221203	Undetermined	Undetermined	31.4011	Wildlife_05-221201	Wildlife_05_E-230126	Undetermined	31.4906	11/13/2022	deer	New Haven	nasal	FERRISBURGH	F1	Antlered Buck
Deer 003	FLET0123		Wildlife_05-221201	Wildlife_05-221203	Undetermined	Undetermined	30.1823	Wildlife_05-221201	Wildlife_05_E-230126	Undetermined	31.0885	10/23/2022	deer	Fletcher	nasal	LOWELL	C	Female Fawn
Deer 004	STAL0923		Wildlife_05-221201	Wildlife_05-221203	Undetermined	Undetermined	31.1358	Wildlife_05-221201	Wildlife_05_E-230126	Undetermined	31.1581	10/23/2022	deer	St Albans	nasal	SWANTON	B	Adult Doe
Deer 005	STAL0422		Wildlife_05-221201	Wildlife_05-221203	Undetermined	38.9468	30.471	Wildlife_05-221201	Wildlife_05_E-230126	Undetermined	29.9715	10/22/2023	deer	St Albans	nasal	FAIRFIELD	B	Adult Doe
Deer 006	STAL0823		Wildlife_05-221201	Wildlife_05-221203	Undetermined	Undetermined	31.4544	Wildlife_05-221201	Wildlife_05_E-230126	Undetermined	31.8533	10/23/2022	deer	St Albans	nasal	#N/A	#N/A	#N/A
Deer 007	NEWH1713		Wildlife_05-221201	Wildlife_05-221203	Undetermined	Undetermined	32.3502	Wildlife_05-221201	Wildlife_05_E-230126	Undetermined	31.9948	11/13/2022	deer	New Haven	nasal	STARKSBORO	F2	Antlered Buck
Deer 008	STAL0322		Wildlife_05-221201	Wildlife_05-221203	37.4647	Undetermined	31.7771	Wildlife_05-221201	Wildlife_05_E-230126	Undetermined	31.0735	10/23/2022	deer	St Albans	nasal	ALBURGH	A	Antlered Buck
Deer 009	STAL1422		Wildlife_05-221201	Wildlife_05-221203	Undetermined	Undetermined	30.7012	Wildlife_05-221201	Wildlife_05_E-230126	Undetermined	30.7863	10/22/2022	deer	St Albans	nasal	CAMBRIDGE	B	Adult Doe
Deer 010	STAL1122		Wildlife_05-221201	Wildlife_05-221203	Undetermined	Undetermined	31.8788	Wildlife_05-221201	Wildlife_05_E-230126	Undetermined	31.7342	10/22/2022	deer	St Albans	nasal	WILLISTON	F1	Adult Doe
Deer 011	STAL3023		Wildlife_05-221201	Wildlife_05-221203	Undetermined	Undetermined	30.5458	Wildlife_05-221201	Wildlife_05_E-230126	Undetermined	30.3643	10/23/2022	deer	St Albans	nasal	CAMBRIDGE	C	Antlered Buck
Deer 012	STAL1223		Wildlife_05-221201	Wildlife_05-221203	Undetermined	Undetermined	31.703	Wildlife_05-221201	Wildlife_05_E-230126	Undetermined	32.5446	10/23/2022	deer	St Albans	nasal	HIGHGATE	B	Antlered Buck
Deer 013	STAL0622		Wildlife_05-221201	Wildlife_05-221203	Undetermined	Undetermined	31.1143	Wildlife_05-221201	Wildlife_05_E-230126	Undetermined	30.9964	10/22/2022	deer	St Albans	nasal	BAKERSFIELD	C	Antlered Buck
Deer 014	ENOS1170		Wildlife_05-221201	Wildlife_05-221203	Undetermined	Undetermined	31.1145	Wildlife_05-221201	Wildlife_05_E-230126	Undetermined	31.2572	11/13/2022	deer	Enosburg	nasal	RICHFORD	C	Antlered Buck
Deer 015	NEWH1813		Wildlife_05-221201	Wildlife_05-221203	37.1899	37.7153	31.7751	Wildlife_05-221201	Wildlife_05_E-230126	Undetermined	31.462	11/13/2022	deer	New Haven	nasal	CHARLOTTE	F1	Antlered Buck
Deer 016	STAL0222		Wildlife_05-221201	Wildlife_05-221203	Undetermined	Undetermined	31.9841	Wildlife_05-221201	Wildlife_05_E-230126	Undetermined	31.7409	10/22/2022	deer	St Albans	nasal	FAIRFIELD	B	Antlered Buck
Deer 017	STAL0522		Wildlife_05-221201	Wildlife_05-221203	Undetermined	Undetermined	30.6806	Wildlife_05-221201	Wildlife_05_E-230126	Undetermined	30.6194	10/22/2022	deer	St Albans	nasal	HIGHGATE	B	Antlered Buck
Deer 018	ENOS1179		Wildlife_05-221201	Wildlife_05-221203	Undetermined	Undetermined	30.6698	Wildlife_05-221201	Wildlife_05_E-230126	Undetermined	30.8465	11/13/2022	deer	Enosburg	nasal	SHELDON	B	Antlered Buck
Deer 019	ENOS1174		Wildlife_05-221201	Wildlife_05-221203	Undetermined	Undetermined	33.2615	Wildlife_05-221201	Wildlife_05_E-230126	Undetermined	33.5547	11/13/2022	deer	Enosburg	nasal	BAKERSFIELD	B	Antlered Buck
Deer 020	NEWH0213		Wildlife_05-221201	Wildlife_05-221203	Undetermined	Undetermined	30.7444	Wildlife_05-221201	Wildlife_05_E-230126	Undetermined	30.632	11/13/2022	deer	New Haven	nasal	FERRISBURGH	F1	Antlered Buck
Deer 021	EN1175		Wildlife_05-221201	Wildlife_05-221203	Undetermined	Undetermined	30.9509	Wildlife_05-221201	Wildlife_05_E-230126	Undetermined	30.4559	11/13/2022	deer	Enosburg	nasal	ENOSBURG	B	Antlered Buck
Deer 022	STAL1222		Wildlife_05-221201	Wildlife_05-221203	Undetermined	Undetermined	32.6383	Wildlife_05-221201	Wildlife_05_E-230126	Undetermined	32.6239	10/22/2022	deer	St Albans	nasal	GEORGIA	B	Antlered Buck
Deer 023	EN1172		Wildlife_05-221201	Wildlife_05-221203	Undetermined	Undetermined	31.4734	Wildlife_05-221201	Wildlife_05_E-230126	Undetermined	32.0607	11/13/2022	deer	Enosburg	nasal	HIGHGATE	B	Antlered Buck
Deer 024	FLET0323		Wildlife_05-221201	Wildlife_05-221203	Undetermined	Undetermined	31.469	Wildlife_05-221201	Wildlife_05_E-230126	Undetermined	31.3827	10/23/2022	deer	Fletcher	nasal	MILTON	B	Female Fawn
Deer 025	NEWH0513		Wildlife_05-221201	Wildlife_05-221203	Undetermined	Undetermined	30.2916	Wildlife_05-221201	Wildlife_05_E-230126	Undetermined	30.2334	11/13/2022	deer	New Haven	nasal	WALTHAM	F1	Antlered Buck
Deer 026	EN1178		Wildlife_05-221201	Wildlife_05-221203	Undetermined	Undetermined	32.3013	Wildlife_05-221201	Wildlife_05_E-230126	Undetermined	32.4613	11/13/2022	deer	Enosburg	nasal	BAKERSFIELD	B	Antlered Buck
Deer 027	EN1186		Wildlife_05-221201	Wildlife_05-221203	Undetermined	Undetermined	31.4248	Wildlife_05-221201	Wildlife_05_E-230126	Undetermined	30.5938					#N/A	#N/A	#N/A
Deer 028	STA1622		Wildlife_05-221201	Wildlife_05-221203	Undetermined	Undetermined	31.5361	Wildlife_05-221201	Wildlife_05_E-230126	Undetermined	31.1599	10/22/2022	deer	St Albans	nasal	FAIRFIELD	B	Antlered Buck
Deer 029	STAL1523		Wildlife_05-221201	Wildlife_05-221203	Undetermined	Undetermined	30.7457	Wildlife_05-221201	Wildlife_05_E-230126	Undetermined	30.6533	10/23/2022	deer	St Albans	nasal	ST. ALBANS	B	Adult Doe
Deer 030	STAL0722		Wildlife_05-221201	Wildlife_05-221203	Undetermined	Undetermined	32.0234	Wildlife_05-221201	Wildlife_05_E-230126	Undetermined	33.1294	10/22/2022	deer	St Albans	nasal	ST. ALBANS	B	Adult Doe
Deer 031	STAL1623		Wildlife_05-221201	Wildlife_05-221203	Undetermined	Undetermined	31.271	Wildlife_05-221201	Wildlife_05_E-230126	Undetermined	30.8123	10/23/2022	deer	St Albans	nasal	FAIRFIELD	B	Antlered Buck
Deer 032	STAL1522		Wildlife_05-221201	Wildlife_05-221203	Undetermined	Undetermined	30.6701	Wildlife_05-221201	Wildlife_05_E-230126	Undetermined	30.1904	10/22/2022	deer	St Albans	nasal	#N/A	#N/A	#N/A
Deer 033	STAL3323		Wildlife_05-221201	Wildlife_05-221203	Undetermined	Undetermined	30.7032	Wildlife_05-221201	Wildlife_05_E-230126	Undetermined	30.5803	10/23/2022	deer	St Albans	nasal	SOUTH HERO	A	Adult Doe
Deer 034	STAL1723		Wildlife_05-221201	Wildlife_05-221203	Undetermined	Undetermined	30.4046	Wildlife_05-221201	Wildlife_05_E-230126	Undetermined	30.306	10/23/2022	deer	St Albans	nasal	FAIRFAX	B	Adult Doe
Deer 035	STAL1022		Wildlife_05-221201	Wildlife_05-221203	Undetermined	Undetermined	33.7352	Wildlife_05-221201	Wildlife_05_E-230126	Undetermined	33.3662	10/22/2022	deer	St Albans	nasal	ST. ALBANS	B	Adult Doe
Deer 036	STAL1322		Wildlife_05-221201	Wildlife_05-221203	Undetermined	Undetermined	31.3995	Wildlife_05-221201	Wildlife_05_E-230126	Undetermined	32.0108	10/22/2022	deer	St Albans	nasal	FAIRFIELD	B	Male Fawn
Deer 037	STAL0822		Wildlife_05-221201	Wildlife_05-221203	Undetermined	Undetermined	31.2204	Wildlife_05-221201	Wildlife_05_E-230126	Undetermined	31.6684	10/22/2022	deer	St Albans	nasal	HIGHGATE	B	Adult Doe
Deer 038	NEWH1113		Wildlife_05-221201	Wildlife_05-221203	36.3686	35.5963	31.4143	Wildlife_05-221201	Wildlife_05_E-230126	Undetermined	31.044	11/13/2022	deer	New Haven	nasal	MONKTON	F2	Antlered Buck
Deer 039	STAL2523		Wildlife_05-221201	Wildlife_05-221203	Undetermined	Undetermined	31.9215	Wildlife_05-221201	Wildlife_05_E-230126	Undetermined	31.9694	10/23/2022	deer	St Albans	nasal	FAIRFIELD	B	Adult Doe
Deer 040	STAL0723		Wildlife_05-221201	Wildlife_05-221203	Undetermined	Undetermined	30.502	Wildlife_05-221201	Wildlife_05_E-230126	Undetermined	30.6175	10/23/2022	deer	St Albans	nasal	HIGHGATE	B	Male Fawn
Deer 041	NEWH0113		Wildlife_05-221201	Wildlife_05-221203	35.4277	38.9952	30.4721	Wildlife_05-221201	Wildlife_05_E-230126	Undetermined	30.294	11/13/2022	deer	New Haven	nasal	BRIDPORT	F1	Antlered Buck
Deer 042	NEWH1013		Wildlife_05-221201	Wildlife_05-221203	Undetermined	Undetermined	30.7983	Wildlife_05-221201	Wildlife_05_E-230126	Undetermined	30.5381	11/13/2022	deer	New Haven	nasal	BRISTOL	I	Antlered Buck
Deer 043	STAL2723		Wildlife_05-221201	Wildlife_05-221203	Undetermined	Undetermined	30.4989	Wildlife_05-221201	Wildlife_05_E-230126	Undetermined	29.9813	10/23/2022	deer	St Albans	nasal	FAIRFAX	B	Antlered Buck
Deer 044	STAL0922		Wildlife_05-221201	Wildlife_05-221203	Undetermined	Undetermined	30.5183	Wildlife_05-221201	Wildlife_05_E-230126	Undetermined	30.3006	10/22/2022	deer	St Albans	nasal	FAIRFAX	B	Adult Doe
Deer 045	STA1722		Wildlife_05-221201	Wildlife_05-221203	Undetermined	Undetermined	31.1246	Wildlife_05-221201	Wildlife_05_E-230126	Undetermined	30.8838	10/22/2022	deer	St Albans	nasal	SWANTON	B	Antlered Buck
Deer 046	FLET0423		Wildlife_05-221201	Wildlife_05-221203	Undetermined	Undetermined	31.6669	Wildlife_05-221201	Wildlife_05_E-230126	Undetermined	32.4556	10/23/2022	deer	Fletcher	nasal	FAIRFAX	B	Male Fawn
Deer 047	EN1184		Wildlife_05-221201	Wildlife_05-221203	37.392	Undetermined	33.193	Wildlife_05-221201	Wildlife_05_E-230126	Undetermined	32.5202	11/13/2022	deer	Enosburg	nasal	FRANKLIN	B	Antlered Buck
Deer 048	FLET0223		Wildlife_05-221201	Wildlife_05-221203	Undetermined	Undetermined	32.0559	Wildlife_05-221201	Wildlife_05_E-230126	Undetermined	31.8424	10/23/2022	deer	Fletcher	nasal	SOUTH HERO	A	Antlered Buck
Deer 049	EN1187		Wildlife_05-221201	Wildlife_05-221203	Undetermined	37.0146	30.7703	Wildlife_05-221201	Wildlife_05_E-230126	Undetermined	30.7087					#N/A	#N/A	#N/A
Deer 050	EN1183		Wildlife_05-221201	Wildlife_05-221203	Undetermined	Undetermined	30.5788	Wildlife_05-221201	Wildlife_05_E-230126	Undetermined	30.3963	11/13/2022	deer	Enosburg	nasal	FAIRFIELD	B	Antlered Buck
Deer 051	NEWH0813		Wildlife_05-221201	Wildlife_05-221203	Undetermined	Undetermined	31.7279	Wildlife_05-221201	Wildlife_05_E-230126	Undetermined	31.2123	11/13/2022	deer	New Haven	nasal	FERRISBURGH	F1	Antlered Buck
Deer 052	NEWH1313		Wildlife_05-221201	Wildlife_05-221203	Undetermined	37.7109	31.9289	Wildlife_05-221201	Wildlife_05_E-230126	Undetermined	32.1402	11/13/2022	deer	New Haven	nasal	BRISTOL	F2	Antlered Buck
Deer 053	EN1189		Wildlife_05-221201	Wildlife_05-221203	38.2104	Undetermined	31.5902	Wildlife_05-221201	Wildlife_05_E-230126	Undetermined	32.2276					#N/A	#N/A	#N/A
Deer 054	NEWH0413		Wildlife_05-221201	Wildlife_05-221203	Undetermined	Undetermined	33.7178	Wildlife_05-221201	Wildlife_05_E-230126	Undetermined	32.8346	11/13/2022	deer	New Haven	nasal	#N/A	#N/A	#N/A
Deer 055	PUTN0513		Wildlife_05-221201	Wildlife_05-221203	Undetermined	Undetermined	31.3551	Wildlife_05-221201	Wildlife_05_E-230126	Undetermined	32.0489	11/13/2022	deer	Putney	nasal	HALIFAX	Q	Antlered Buck
Deer 056	IRAS0162		Wildlife_05-221201	Wildlife_05-221203	Undetermined	Undetermined	30.7828	Wildlife_05-221201	Wildlife_05_E-230126	Undetermined	30.9016	11/12/2022	deer	Irasburg	nasal	COVENTRY	D1	Antlered Buck
Deer 057	IRAS0512		Wildlife_05-221201	Wildlife_05-221203	Undetermined	Undetermined	30.3793	Wildlife_05-221201	Wildlife_05_E-230126	Undetermined	30.6977	11/12/2022	deer	Irasburg	nasal	IRASBURG	D1	Antlered Buck
Deer 058	IRAS1013		Wildlife_05-221201	Wildlife_05-221203	Undetermined	Undetermined	32.7085	Wildlife_05-221201	Wildlife_05_E-230126	Undetermined	33.5712	11/13/2022	deer	Irasburg	nasal	EDEN	D1	Antlered Buck
Deer 059	IRAS1513		Wildlife_05-221201	Wildlife_05-221203	Undetermined	Undetermined	32.2565	Wildlife_05-221201	Wildlife_05_E-230126	Undetermined	32.7251	11/13/2022	deer	Irasburg	nasal	IRASBURG	D1	Antlered Buck
Deer 060	IRAS0312		Wildlife_05-221201	Wildlife_05-221203	Undetermined	Undetermined	31.0068	Wildlife_05-221201	Wildlife_05_E-230126	Undetermined	31.1763	11/12/2022	deer	Irasburg	nasal	IRASBURG	D1	Antlered Buck
Deer 061	PUTN1113		Wildlife_05-221201	Wildlife_05-221203	Undetermined	Undetermined	31.4767	Wildlife_05-221201	Wildlife_05_E-230126	Undetermined	30.7948	11/13/2022	deer	Putney	nasal	WESTMINSTER	O	Antlered Buck
Deer 062	IRAS0113		Wildlife_05-221201	Wildlife_05-221203	Undetermined	Undetermined	32.009	Wildlife_05-221201	Wildlife_05_E-230126	Undetermined	32.1039	11/13/2022	deer	Irasburg	nasal	MORGAN	E1	Antlered Buck
Deer 063	IRAS0812		Wildlife_05-221201	Wildlife_05-221203	Undetermined	Undetermined	31.7404	Wildlife_05-221201	Wildlife_05_E-230126	Undetermined	31.7479	11/12/2022	deer	Irasburg	nasal	EDEN	D1	Antlered Buck
Deer 064	IRAS0712		Wildlife_05-221201	Wildlife_05-221203	Undetermined	Undetermined	31.0116	Wildlife_05-221201	Wildlife_05_E-230126	Undetermined	30.7808	11/12/2022	deer	Irasburg	nasal	BROWNINGTON	D1	Antlered Buck
Deer 065	IRAS0412		Wildlife_05-221201	Wildlife_05-221203	Undetermined	Undetermined	31.4713	Wildlife_05-221201	Wildlife_05_E-230126	Undetermined	31.3093	11/12/2022	deer	Irasburg	nasal	WATERBURY	G	Antlered Buck
Deer 066	PUTN0613		Wildlife_05-221201	Wildlife_05-221203	37.6269	Undetermined	31.1216	Wildlife_05-221201	Wildlife_05_E-230126	Undetermined	30.747	11/13/2022	deer	Putney	nasal	MARLBORO	Q	Antlered Buck
Deer 067	PUTN1313		Wildlife_05-221201	Wildlife_05-221203	Undetermined	Undetermined	31.8964	Wildlife_05-221201	Wildlife_05_E-230126	Undetermined	31.5052	11/13/2022	deer	Putney	nasal	CHESTER	M	Antlered Buck
Deer 068	PUTN0713		Wildlife_05-221201	Wildlife_05-221203	Undetermined	Undetermined	31.8608	Wildlife_05-221201	Wildlife_05_E-230126	Undetermined	31.3284	11/13/2022	deer	Putney	nasal	NEWFANE	Q	Antlered Buck
Deer 069	IRAS1412		Wildlife_05-221201	Wildlife_05-221203	37.3838	Undetermined	30.8069	Wildlife_05-221201	Wildlife_05_E-230126	Undetermined	31.3088	11/12/2022	deer	Irasburg	nasal	GLOVER	D1	Antlered Buck
Deer 070	IRAS1312		Wildlife_05-221201	Wildlife_05-221203	Undetermined	39.4238	31.2878	Wildlife_05-221201	Wildlife_05_E-230126	Undetermined	31.7996	11/12/2022	deer	Irasburg	nasal	CRAFTSBURY	D1	Antlered Buck
Deer 071	IRAS1213		Wildlife_05-221201	Wildlife_05-221203	Undetermined	Undetermined	31.4501	Wildlife_05-221201	Wildlife_05_E-230126	Undetermined	31.6161	11/13/2022	deer	Irasburg	nasal	BARTON	D1	Antlered Buck
Deer 072	PUTN0923		Wildlife_05-221201	Wildlife_05-221203	Undetermined	Undetermined	32.0605	Wildlife_05-221201	Wildlife_05_E-230126	Undetermined	31.6113					VERNON	O	Antlered Buck
Deer 073	IRAS1212		Wildlife_05-221201	Wildlife_05-221203	Undetermined	Undetermined	30.6004	Wildlife_05-221201	Wildlife_05_E-230126	Undetermined	30.8115	11/12/2022	deer	Irasburg	nasal	ALBANY	D1	Antlered Buck
Deer 074	NEWH1913		Wildlife_05-221201	Wildlife_05-221203	37.3082	39.5317	31.048	Wildlife_05-221201	Wildlife_05_E-230126	Undetermined	31.7366	11/13/2022	deer	New Haven	nasal	HUBBARDTON	K	Antlered Buck
Deer 075	NEWH1413		Wildlife_05-221201	Wildlife_05-221203	36.2892	Undetermined	30.906	Wildlife_05-221201	Wildlife_05_E-230126	Undetermined	30.7123	11/13/2022	deer	New Haven	nasal	PANTON	F1	Antlered Buck
Deer 076	BENN0912		Wildlife_05-221201	Wildlife_05-221203	Undetermined	Undetermined	31.3505	Wildlife_05-221201	Wildlife_05_E-230126	Undetermined	30.6939	11/12/2022	deer	Bennington	nasal	POWNAL	N	Antlered Buck
Deer 077	IRAS1413		Wildlife_05-221201	Wildlife_05-221203	Undetermined	Undetermined	30.6829	Wildlife_05-221201	Wildlife_05_E-230126	Undetermined	30.8222	11/13/2022	deer	Irasburg	nasal	IRASBURG	D1	Antlered Buck
Deer 078	IRAS0112		Wildlife_05-221201	Wildlife_05-221203	Undetermined	Undetermined	31.6832	Wildlife_05-221201	Wildlife_05_E-230126	Undetermined	31.4668	11/12/2022	deer	Irasburg	nasal	IRASBURG	D1	Antlered Buck
Deer 079	PUTN1413		Wildlife_05-221201	Wildlife_05-221203	36.6352	Undetermined	32.6469	Wildlife_05-221201	Wildlife_05_E-230126	Undetermined	31.9724	11/13/2022	deer	Putney	nasal	GUILFORD	O	Antlered Buck
Deer 080	PUTN0813		Wildlife_05-221201	Wildlife_05-221203	Undetermined	Undetermined	30.9655	Wildlife_05-221201	Wildlife_05_E-230126	Undetermined	30.6431	11/13/2022	deer	Putney	nasal	NEWFANE	Q	Antlered Buck
Deer 081	IRAS1112		Wildlife_05-221201	Wildlife_05-221203	Undetermined	Undetermined	31.1186	Wildlife_05-221201	Wildlife_05_E-230126	Undetermined	30.5339	11/12/2022	deer	Irasburg	nasal	IRASBURG	D1	Antlered Buck
Deer 082	NEWH1513		Wildlife_05-221201	Wildlife_05-221203	36.6807	Undetermined	30.4516	Wildlife_05-221201	Wildlife_05_E-230126	Undetermined	31.2288	11/13/2022	deer	New Haven	nasal	GOSHEN	I	Antlered Buck
Deer 083	IRAS1512		Wildlife_05-221201	Wildlife_05-221203	Undetermined	Undetermined	32.4978	Wildlife_05-221201	Wildlife_05_E-230126	Undetermined	31.9631	11/12/2022	deer	Irasburg	nasal	IRASBURG	D1	Antlered Buck
Deer 084	IRASb0912		Wildlife_05-221201	Wildlife_05-221203	Undetermined	Undetermined	30.9489	Wildlife_05-221201	Wildlife_05_E-230126	Undetermined	31.1684	11/12/2022	deer	Irasburg	nasal	LOWELL	C	Antlered Buck
Deer 085	PUTN0113		Wildlife_05-221201	Wildlife_05-221203	Undetermined	38.4415	30.7512	Wildlife_05-221201	Wildlife_05_E-230126	Undetermined	30.2061	11/13/2022	deer	Putney	nasal	BRATTLEBORO	O	Antlered Buck
Deer 086	IRAS1113		Wildlife_05-221201	Wildlife_05-221203	Undetermined	Undetermined	33.6854	Wildlife_05-221201	Wildlife_05_E-230126	Undetermined	33.2899	11/13/2022	deer	Irasburg	nasal	IRASBURG	D1	Antlered Buck
Deer 087	STAL2332		Wildlife_05-221201	Wildlife_05-221203	Undetermined	Undetermined	32.4163	Wildlife_05-221201	Wildlife_05_E-230126	Undetermined	31.7696	10/23/2022	deer	St Albans	nasal	FAIRFIELD	B	Adult Doe
Deer 088	IRAS0413		Wildlife_05-221201	Wildlife_05-221203	Undetermined	Undetermined	30.5259	Wildlife_05-221201	Wildlife_05_E-230126	Undetermined	30.6428	11/13/2022	deer	Irasburg	nasal	TROY	D1	Antlered Buck
Deer 089	IRAS0513		Wildlife_05-221201	Wildlife_05-221203	Undetermined	Undetermined	31.1158	Wildlife_05-221201	Wildlife_05_E-230126	Undetermined	30.6872	11/13/2022	deer	Irasburg	nasal	IRASBURG	D1	Antlered Buck
Deer 090	IRAS0613		Wildlife_05-221201	Wildlife_05-221203	Undetermined	Undetermined	30.8545	Wildlife_05-221201	Wildlife_05_E-230126	Undetermined	31.222	11/13/2022	deer	Irasburg	nasal	COVENTRY	D1	Antlered Buck
Deer 091	STAL0623		Wildlife_05-221201	Wildlife_05-221203	Undetermined	Undetermined	30.9255	Wildlife_05-221201	Wildlife_05_E-230126	Undetermined	30.7627	10/23/2022	deer	St Albans	nasal	#N/A	#N/A	#N/A
Deer 092	PUTN0213		Wildlife_05-221201	Wildlife_05-221203	Undetermined	Undetermined	30.8273	Wildlife_05-221201	Wildlife_05_E-230126	Undetermined	30.7228	11/13/2022	deer	Putney	nasal	PUTNEY	O	Antlered Buck
Deer 093	STAL1423		Wildlife_05-221201	Wildlife_05-221203	Undetermined	Undetermined	30.8085	Wildlife_05-221201	Wildlife_05_E-230126	Undetermined	30.7432	10/23/2022	deer	St Albans	nasal	ESSEX	B	Adult Doe
Deer 094	NEWH0913		Wildlife_06-221201	Wildlife_06-221203	Undetermined	Undetermined	28.8863	Wildlife_06-230131	Wildlife_06_E-230131	Undetermined	28.5934	11/13/2022	deer	New Haven	nasal	MONKTON	F2	Antlered Buck
Deer 095	PUTN0313		Wildlife_06-221201	Wildlife_06-221203	Undetermined	38.5979	29.4928	Wildlife_06-230131	Wildlife_06_E-230131	Undetermined	28.7778	11/13/2022	deer	Putney	nasal	BRATTLEBORO	Q	Antlered Buck
Deer 096	IRAS0213		Wildlife_06-221201	Wildlife_06-221203	Undetermined	Undetermined	30.409	Wildlife_06-230131	Wildlife_06_E-230131	Undetermined	28.9357	11/13/2022	deer	Irasburg	nasal	JAY	C	Antlered Buck
Deer 097	IRAS0913		Wildlife_06-221201	Wildlife_06-221203	Undetermined	Undetermined	34.2596	Wildlife_06-230131	Wildlife_06_E-230131	Undetermined	29.9855	11/13/2022	deer	Irasburg	nasal	EDEN	D1	Antlered Buck
Deer 098	IRAS0813		Wildlife_06-221201	Wildlife_06-221203	Undetermined	Undetermined	30.0637	Wildlife_06-230131	Wildlife_06_E-230131	Undetermined	29.3285	11/13/2022	deer	Irasburg	nasal	ALBANY	D1	Antlered Buck
Deer 099	STAL2823		Wildlife_06-221201	Wildlife_06-221203	Undetermined	38.6018	29.0099	Wildlife_06-230131	Wildlife_06_E-230131	Undetermined	29.514	10/23/2022	deer	St Albans	nasal	BERKSHIRE	B	Antlered Buck
Deer 100	IRAS1313		Wildlife_06-221201	Wildlife_06-221203	Undetermined	39.429	32.7981	Wildlife_06-230131	Wildlife_06_E-230131	Undetermined	31.112	11/13/2022	deer	Irasburg	nasal	COVENTRY	D1	Antlered Buck
Deer 101	BENN0213		Wildlife_06-221201	Wildlife_06-221203	Undetermined	38.7547	29.4745	Wildlife_06-230131	Wildlife_06_E-230131	Undetermined	30.0568	11/13/2022	deer	Bennington	nasal	BENNINGTON	N	Antlered Buck
Deer 102	IRAS1012		Wildlife_06-221201	Wildlife_06-221203	Undetermined	38.8291	30.5743	Wildlife_06-230131	Wildlife_06_E-230131	Undetermined	28.7309	11/12/2022	deer	Irasburg	nasal	GLOVER	D1	Antlered Buck
Deer 103	PUTN1013		Wildlife_06-221201	Wildlife_06-221203	Undetermined	Undetermined	29.7344	Wildlife_06-230131	Wildlife_06_E-230131	Undetermined	28.9521	11/13/2022	deer	Putney	nasal	PUTNEY	O	Antlered Buck
Deer 104	IRAS0313		Wildlife_06-221201	Wildlife_06-221203	Undetermined	Undetermined	29.163	Wildlife_06-230131	Wildlife_06_E-230131	Undetermined	28.9467	11/13/2022	deer	Irasburg	nasal	EDEN	C	Antlered Buck
Deer 105	IRAS0212		Wildlife_06-221201	Wildlife_06-221203	Undetermined	Undetermined	29.6945	Wildlife_06-230131	Wildlife_06_E-230131	Undetermined	29.1531	11/12/2022	deer	Irasburg	nasal	ALBANY	D1	Antlered Buck
Deer 106	STAL2023		Wildlife_06-221201	Wildlife_06-221203	Undetermined	Undetermined	29.4618	Wildlife_06-230131	Wildlife_06_E-230131	Undetermined	29.5438	10/23/2022	deer	St Albans	nasal	GEORGIA	B	Adult Doe
Deer 107	PUTN1513		Wildlife_06-221201	Wildlife_06-221203	Undetermined	Undetermined	30.2212	Wildlife_06-230131	Wildlife_06_E-230131	Undetermined	29.9207	11/13/2022	deer	Putney	nasal	GUILFORD	O	Antlered Buck
Deer 108	STAL3123		Wildlife_11-221215	Wildlife_11-221216	Undetermined	Undetermined	33.427	Wildlife_11-221215	Wildlife_11_E-230125	Undetermined	32.5071	10/23/2022	deer	St Albans	nasal	BAKERSFIELD	C	Adult Doe
Deer 109	PUTN0413		Wildlife_06-221201	Wildlife_06-221203	Undetermined	Undetermined	30.4247	Wildlife_06-230131	Wildlife_06_E-230131	Undetermined	29.6206	11/13/2022	deer	Putney	nasal	GUILFORD	O	Antlered Buck
Deer 110	STAL2623		Wildlife_06-221201	Wildlife_06-221203	Undetermined	Undetermined	29.4345	Wildlife_06-230131	Wildlife_06_E-230131	Undetermined	29.6514	10/23/2022	deer	St Albans	nasal	FAIRFIELD	B	Adult Doe
Deer 111	IRAS0713		Wildlife_06-221201	Wildlife_06-221203	38.0365	Undetermined	32.7308	Wildlife_06-230131	Wildlife_06_E-230131	Undetermined	28.8835	11/13/2022	deer	Irasburg	nasal	COVENTRY	D1	Antlered Buck
Deer 112	ENOS1323		Wildlife_06-221201	Wildlife_06-221203	Undetermined	Undetermined	29.5647	Wildlife_06-230131	Wildlife_06_E-230131	Undetermined	28.8226	2022-10-23	deer	Enosburg	nasal	ENOSBURG	C	Adult Doe
Deer 113	BENN0423		Wildlife_06-221201	Wildlife_06-221203	Undetermined	Undetermined	29.4512	Wildlife_06-230131	Wildlife_06_E-230131	Undetermined	28.6511	10/23/2022	deer	Bennington	nasal	SHAFTSBURY	N	Adult Doe
Deer 114	STAL1923		Wildlife_06-221201	Wildlife_06-221203	Undetermined	Undetermined	29.4699	Wildlife_06-230131	Wildlife_06_E-230131	Undetermined	29.1969	10/23/2022	deer	St Albans	nasal	FRANKLIN	B	Male Fawn
Deer 115	BENN0621		Wildlife_11-221215	Wildlife_11-221216	35.8149	37.4437	29.4615	Wildlife_11-221215	Wildlife_11_E-230125	Undetermined	29.2171	10/22/2022	deer	Bennington	nasal	DORSET	N	Antlered Buck
Deer 116	BENN0321		Wildlife_11-221215	Wildlife_11-221216	Undetermined	Undetermined	29.1422	Wildlife_11-221215	Wildlife_11_E-230125	Undetermined	29.6135	10/22/2022	deer	Bennington	nasal	BENNINGTON	N	Adult Doe
Deer 117	BENN0923		Wildlife_11-221215	Wildlife_11-221216	Undetermined	Undetermined	29.9678	Wildlife_11-221215	Wildlife_11_E-230125	Undetermined	30.3975	10/23/2022	deer	Bennington	nasal	DORSET	N	Antlered Buck
Deer 118	BARRE1223		Wildlife_06-221201	Wildlife_06-221203	Undetermined	Undetermined	29.4359	Wildlife_06-230131	Wildlife_06_E-230131	Undetermined	29.7717	10/23/2022	deer	Barre	nasal	MIDDLESEX	H	Antlered Buck
Deer 119	STAL1023		Wildlife_06-221201	Wildlife_06-221203	Undetermined	Undetermined	30.4076	Wildlife_06-230131	Wildlife_06_E-230131	Undetermined	29.364	10/23/2022	deer	St Albans	nasal	GEORGIA	B	Antlered Buck
Deer 120	BENN1523		Wildlife_06-221201	Wildlife_06-221203	Undetermined	Undetermined	29.4513	Wildlife_06-230131	Wildlife_06_E-230131	Undetermined	29.2819	10/23/2022	deer	Bennington	nasal	BENNINGTON	N	Male Fawn
Deer 121	BENN0421		Wildlife_06-221201	Wildlife_06-221203	Undetermined	Undetermined	31.5573	Wildlife_06-230131	Wildlife_06_E-230131	Undetermined	29.4843	10/22/2022	deer	Bennington	throat	SHAFTSBURY	N	Antlered Buck
Deer 122	BENN0721		Wildlife_06-221201	Wildlife_06-221203	Undetermined	Undetermined	29.329	Wildlife_06-230131	Wildlife_06_E-230131	Undetermined	28.5282	10/22/2022	deer	Bennington	nasal	POWNAL	N	Male Fawn
Deer 123	BENN1223		Wildlife_06-221201	Wildlife_06-221203	Undetermined	Undetermined	29.2089	Wildlife_06-230131	Wildlife_06_E-230131	Undetermined	29.0513	10/23/2022	deer	Bennington	nasal	SHAFTSBURY	N	Adult Doe
Deer 124	STAL2223		Wildlife_06-221201	Wildlife_06-221203	Undetermined	Undetermined	29.5248	Wildlife_06-230131	Wildlife_06_E-230131	Undetermined	29.1191	10/23/2022	deer	St Albans	nasal	MILTON	B	Female Fawn
Deer 125	ENOS0523		Wildlife_06-221201	Wildlife_06-221203	Undetermined	Undetermined	31.0461	Wildlife_06-230131	Wildlife_06_E-230131	Undetermined	29.861	2022-10-23	deer	Enosburg	nasal	WESTFORD	B	Adult Doe
Deer 126	BENN1023		Wildlife_06-221201	Wildlife_06-221203	Undetermined	Undetermined	29.6991	Wildlife_06-230131	Wildlife_06_E-230131	Undetermined	29.8397	10/23/2022	deer	Bennington	nasal	DORSET	N	Adult Doe
Deer 127	STAL2923		Wildlife_06-221201	Wildlife_06-221203	Undetermined	Undetermined	29.3522	Wildlife_06-230131	Wildlife_06_E-230131	Undetermined	29.5823	10/23/2022	deer	St Albans	nasal	FAIRFIELD	B	Antlered Buck
Deer 128	STAL2423		Wildlife_06-221201	Wildlife_06-221203	Undetermined	Undetermined	29.4879	Wildlife_06-230131	Wildlife_06_E-230131	Undetermined	28.8845	10/23/2022	deer	St Albans	nasal	SOUTH HERO	A	Antlered Buck
Deer 129	BENN0323		Wildlife_06-221201	Wildlife_06-221203	Undetermined	Undetermined	29.8845	Wildlife_06-230131	Wildlife_06_E-230131	Undetermined	29.4029	10/23/2020	deer	Bennington	nasal	POWNAL	N	Antlered Buck
Deer 130	BENN1321		Wildlife_06-221201	Wildlife_06-221203	Undetermined	Undetermined	29.2953	Wildlife_06-230131	Wildlife_06_E-230131	Undetermined	29.063	10/22/2022	deer	Bennington	throat	BENNINGTON	N	Female Fawn
Deer 131	ENOS1523		Wildlife_06-221201	Wildlife_06-221203	Undetermined	Undetermined	32.5369	Wildlife_06-230131	Wildlife_06_E-230131	Undetermined	29.879	2022-10-23	deer	Enosburg	nasal	FAIRFIELD	B	Adult Doe
Deer 132	BENN1021		Wildlife_06-221201	Wildlife_06-221203	Undetermined	Undetermined	29.3666	Wildlife_06-230131	Wildlife_06_E-230131	Undetermined	29.0885	10/22/2022	deer	Bennington	nasal	POWNAL	P	Adult Doe
Deer 133	STAL0423		Wildlife_06-221201	Wildlife_06-221203	Undetermined	Undetermined	29.2303	Wildlife_06-230131	Wildlife_06_E-230131	Undetermined	28.984	10/23/2022	deer	St Albans	nasal	GEORGIA	B	Antlered Buck
Deer 134	BENN0723		Wildlife_06-221201	Wildlife_06-221203	Undetermined	Undetermined	29.0416	Wildlife_06-230131	Wildlife_06_E-230131	Undetermined	30.1406	10/23/2022	deer	Bennington	nasal	SHAFTSBURY	N	Adult Doe
Deer 135	ENOS1923		Wildlife_06-221201	Wildlife_06-221203	Undetermined	Undetermined	29.637	Wildlife_06-230131	Wildlife_06_E-230131	Undetermined	29.5085	10/23/2022	deer	Enosburg	nasal	BERKSHIRE	B	Antlered Buck
Deer 136	BENN1123		Wildlife_06-221201	Wildlife_06-221203	Undetermined	Undetermined	29.4192	Wildlife_06-230131	Wildlife_06_E-230131	Undetermined	28.9882	10/23/2022	deer	Bennington	nasal	SHAFTSBURY	N	Female Fawn
Deer 137	ENOS0923		Wildlife_06-221201	Wildlife_06-221203	Undetermined	Undetermined	30.1778	Wildlife_06-230131	Wildlife_06_E-230131	Undetermined	29.2408	2022-10-23	deer	Enosburg	nasal	BAKERSFIELD	C	Adult Doe
Deer 138	BENN0921		Wildlife_06-221201	Wildlife_06-221203	38.9939	Undetermined	29.342	Wildlife_06-230131	Wildlife_06_E-230131	Undetermined	29.2743	10/22/2022	deer	Bennington	nasal	BENNINGTON	N	Adult Doe
Deer 139	BENN0521		Wildlife_06-221201	Wildlife_06-221203	Undetermined	Undetermined	29.3367	Wildlife_06-230131	Wildlife_06_E-230131	Undetermined	28.8783	10/22/2022	deer	Bennington	throat	BENNINGTON	N	Adult Doe
Deer 140	BENN0821		Wildlife_06-221201	Wildlife_06-221203	Undetermined	Undetermined	29.3779	Wildlife_06-230131	Wildlife_06_E-230131	Undetermined	29.1094	10/22/2022	deer	Bennington	nasal	POWNAL	N	Antlered Buck
Deer 141	BARRE1323		Wildlife_06-221201	Wildlife_06-221203	37.576	Undetermined	28.9287	Wildlife_06-230131	Wildlife_06_E-230131	Undetermined	29.292	10/23/2022	deer	Barre	nasal	BERLIN	H	Female Fawn
Deer 142	ENOS0623		Wildlife_06-221201	Wildlife_06-221203	Undetermined	Undetermined	29.419	Wildlife_06-230131	Wildlife_06_E-230131	Undetermined	30.2214	2022-10-23	deer	Enosburg	nasal	FAIRFIELD	B	Antlered Buck
Deer 143	BENN0823		Wildlife_06-221201	Wildlife_06-221203	Undetermined	Undetermined	29.5194	Wildlife_06-230131	Wildlife_06_E-230131	Undetermined	29.8992	10/23/2022	deer	Bennington	nasal	SHAFTSBURY	N	Antlered Buck
Deer 144	BARR0110		Wildlife_06-221201	Wildlife_06-221203	Undetermined	Undetermined	30.13	Wildlife_06-230131	Wildlife_06_E-230131	Undetermined	29.5768	10/22/2022	deer	Barre	nasal	CALAIS	H	Adult Doe
Deer 145	ENOS3023		Wildlife_06-221201	Wildlife_06-221203	Undetermined	Undetermined	30.1226	Wildlife_06-230131	Wildlife_06_E-230131	Undetermined	29.4111	10/23/2022	deer	Enosburg	nasal	HIGHGATE	B	Antlered Buck
Deer 146	STAL2123		Wildlife_06-221201	Wildlife_06-221203	Undetermined	Undetermined	29.2445	Wildlife_06-230131	Wildlife_06_E-230131	Undetermined	28.9902	10/23/2022	deer	St Albans	nasal	MILTON	B	Adult Doe
Deer 147	BENN1623		Wildlife_06-221201	Wildlife_06-221203	37.6122	Undetermined	29.3959	Wildlife_06-230131	Wildlife_06_E-230131	Undetermined	29.5173	10/23/2022	deer	Bennington	nasal	POWNAL	N	Adult Doe
Deer 148	ENOS2723		Wildlife_06-221201	Wildlife_06-221203	Undetermined	Undetermined	29.8809	Wildlife_06-230131	Wildlife_06_E-230131	Undetermined	29.4513	10/23/2022	deer	Enosburg	nasal	BERKSHIRE	B	Adult Doe
Deer 149	ENOS2523		Wildlife_06-221201	Wildlife_06-221203	Undetermined	Undetermined	29.4567	Wildlife_06-230131	Wildlife_06_E-230131	Undetermined	30.4509	10/23/2022	deer	Enosburg	nasal	BAKERSFIELD	B	Adult Doe
Deer 150	BENN1323		Wildlife_06-221201	Wildlife_06-221203	Undetermined	Undetermined	29.626	Wildlife_06-230131	Wildlife_06_E-230131	Undetermined	30.5509	10/23/2022	deer	Bennington	nasal	BENNINGTON	P	Antlered Buck
Deer 151	STAL0523		Wildlife_06-221201	Wildlife_06-221203	Undetermined	Undetermined	29.6287	Wildlife_06-230131	Wildlife_06_E-230131	Undetermined	29.9558	10/23/2022	deer	St Albans	nasal	FAIRFIELD	B	Antlered Buck
Deer 152	STAL0323		Wildlife_06-221201	Wildlife_06-221203	Undetermined	Undetermined	29.3528	Wildlife_06-230131	Wildlife_06_E-230131	Undetermined	29.2945	10/23/2022	deer	Enosburg	nasal	FAIRFIELD	B	Antlered Buck
Deer 153	STAL1123		Wildlife_06-221201	Wildlife_06-221203	Undetermined	Undetermined	29.4831	Wildlife_06-230131	Wildlife_06_E-230131	Undetermined	29.2583	10/23/2022	deer	St Albans	nasal	SHELDON	B	Adult Doe
Deer 154	ENOS1223		Wildlife_06-221201	Wildlife_06-221203	Undetermined	Undetermined	29.864	Wildlife_06-230131	Wildlife_06_E-230131	Undetermined	30.6742	2022-10-23	deer	Enosburg	nasal	BAKERSFIELD	C	Antlered Buck
Deer 155	BENN0623		Wildlife_06-221201	Wildlife_06-221203	Undetermined	Undetermined	29.1985	Wildlife_06-230131	Wildlife_06_E-230131	Undetermined	29.2365	10/23/2022	deer	Bennington	nasal	SHAFTSBURY	N	Male Fawn
Deer 156	ENOS0423		Wildlife_06-221201	Wildlife_06-221203	Undetermined	Undetermined	29.7898	Wildlife_06-230131	Wildlife_06_E-230131	Undetermined	30.2411	2022-10-23	deer	Enosburg	nasal	FRANKLIN	B	Antlered Buck
Deer 157	ENOS0823		Wildlife_06-221201	Wildlife_06-221203	Undetermined	Undetermined	30.2831	Wildlife_06-230131	Wildlife_06_E-230131	Undetermined	30.0658	2022-10-23	deer	Enosburg	nasal	BAKERSFIELD	B	Antlered Buck
Deer 158	BENN0223	killed on 10/22	Wildlife_06-221201	Wildlife_06-221203	Undetermined	Undetermined	29.9502	Wildlife_06-230131	Wildlife_06_E-230131	Undetermined	30.9391	10/23/2022	deer	Bennington	nasal	SHAFTSBURY	N	Male Fawn
Deer 159	STAL1823		Wildlife_06-221201	Wildlife_06-221203	Undetermined	Undetermined	29.51	Wildlife_06-230131	Wildlife_06_E-230131	Undetermined	29.9349	10/23/2022	deer	St Albans	nasal	GEORGIA	B	Adult Doe
Deer 160	BENN1221		Wildlife_11-221215	Wildlife_11-221216	Undetermined	Undetermined	29.4563	Wildlife_11-221215	Wildlife_11_E-230125	Undetermined	29.2889	10/22/2022	deer	Bennington	nasal	BENNINGTON	N	Antlered Buck
Deer 161	ENOS2623		Wildlife_11-221215	Wildlife_11-221216	Undetermined	Undetermined	28.452	Wildlife_11-221215	Wildlife_11_E-230125	Undetermined	29.6738	10/23/2022	deer	Enosburg	nasal	FRANKLIN	B	Adult Doe
Deer 162	BENN0221		Wildlife_11-221215	Wildlife_11-221216	36.7756	38.289	29.3281	Wildlife_11-221215	Wildlife_11_E-230125	Undetermined	29.0623	10/22/2022	deer	Bennington	nasal	SHAFTSBURY	N	Antlered Buck
Deer 163	BENN1121		Wildlife_06-221201	Wildlife_06-221203	Undetermined	38.7897	29.9323	Wildlife_06-230131	Wildlife_06_E-230131	Undetermined	29.7036	10/22/2022	deer	Bennington	nasal	STAMFORD	P	Adult Doe
Deer 164	BENN0121		Wildlife_06-221201	Wildlife_06-221203	Undetermined	Undetermined	29.3388	Wildlife_06-230131	Wildlife_06_E-230131	Undetermined	29.7497	10/22/2022	deer	Bennington	throat	POWNAL	N	Adult Doe
Deer 165	BENN1423		Wildlife_06-221201	Wildlife_06-221203	Undetermined	38.7057	29.6986	Wildlife_06-230131	Wildlife_06_E-230131	Undetermined	29.9464	10/23/2022	deer	Bennington	nasal	BENNINGTON	P	Male Fawn
Deer 166	ENOS2923		Wildlife_06-221201	Wildlife_06-221203	Undetermined	Undetermined	29.4677	Wildlife_06-230131	Wildlife_06_E-230131	Undetermined	29.2276	10/23/2022	deer	Enosburg	nasal	MONTGOMERY	C	Adult Doe
Deer 167	STAL0223		Wildlife_06-221201	Wildlife_06-221203	Undetermined	Undetermined	29.7575	Wildlife_06-230131	Wildlife_06_E-230131	Undetermined	29.137	10/23/2022	deer	St Albans	nasal	ST. ALBANS	B	Antlered Buck
Deer 168	STAL2323		Wildlife_06-221201	Wildlife_06-221203	Undetermined	Undetermined	30.9222	Wildlife_06-230131	Wildlife_06_E-230131	Undetermined	30.8331	10/23/2022	deer	St Albans	nasal	MILTON	B	Antlered Buck
Deer 169	BENN1421		Wildlife_06-221201	Wildlife_06-221203	Undetermined	Undetermined	29.6479	Wildlife_06-230131	Wildlife_06_E-230131	Undetermined	30.8703	10/22/2022	deer	Bennington	nasal	POWNAL	N	Adult Doe
Deer 170	BENN0123	killed on 10/22	Wildlife_06-221201	Wildlife_06-221203	Undetermined	Undetermined	29.6336	Wildlife_06-230131	Wildlife_06_E-230131	Undetermined	31.0877	10/23/2022	deer	Bennington	nasal	BENNINGTON	P	Antlered Buck
Deer 171	STAL1423		Wildlife_06-221201	Wildlife_06-221203	Undetermined	Undetermined	29.3259	Wildlife_06-230131	Wildlife_06_E-230131	Undetermined	29.5794	10/23/2022	deer	St Albans	nasal	UNDERHILL	B	Antlered Buck
Deer 172	ENOS2823		Wildlife_06-221201	Wildlife_06-221203	Undetermined	Undetermined	29.7567	Wildlife_06-230131	Wildlife_06_E-230131	Undetermined	29.9989	10/23/2022	deer	Enosburg	nasal	SHELDON	B	Antlered Buck
Deer 173	BENN0523		Wildlife_06-221201	Wildlife_06-221203	Undetermined	Undetermined	30.1305	Wildlife_06-230131	Wildlife_06_E-230131	Undetermined	30.1063	10/23/2022	deer	Bennington	nasal	BENNINGTON	N	Antlered Buck
Deer 174	NEWH1422		Wildlife_06-221201	Wildlife_06-221203	Undetermined	Undetermined	29.871	Wildlife_06-230131	Wildlife_06_E-230131	Undetermined	29.3528	10/22/2022	deer	New Haven	nasal	FERRISBURGH	F1	Adult Doe
Deer 175	NEWH0522		Wildlife_06-221201	Wildlife_06-221203	Undetermined	Undetermined	30.1239	Wildlife_06-230131	Wildlife_06_E-230131	Undetermined	29.8793	10/22/2022	deer	New Haven	nasal	NEW HAVEN	F1	Antlered Buck
Deer 176	IRAS1022		Wildlife_06-221201	Wildlife_06-221203	Undetermined	Undetermined	29.9331	Wildlife_06-230131	Wildlife_06_E-230131	Undetermined	29.6916	10/22/2022	deer	Irasburg	nasal	DERBY	D1	Antlered Buck
Deer 177	IRAS0523		Wildlife_06-221201	Wildlife_06-221203	Undetermined	Undetermined	30.0326	Wildlife_06-230131	Wildlife_06_E-230131	Undetermined	31.2474	10/23/2022	deer	Irasburg	nasal	IRASBURG	D1	Antlered Buck
Deer 178	ENOS0223		Wildlife_06-221201	Wildlife_06-221203	Undetermined	Undetermined	29.9163	Wildlife_06-230131	Wildlife_06_E-230131	Undetermined	30.7376	2022-10-23	deer	Enosburg	nasal	RICHFORD	C	Adult Doe
Deer 179	FLET0522		Wildlife_06-221201	Wildlife_06-221203	Undetermined	Undetermined	34.6205	Wildlife_06-230131	Wildlife_06_E-230131	Undetermined	34.3308	10/22/2022	deer	Fletcher	nasal	FAIRFAX	B	Adult Doe
Deer 180	NEWH1823		Wildlife_06-221201	Wildlife_06-221203	Undetermined	Undetermined	29.7369	Wildlife_06-230131	Wildlife_06_E-230131	Undetermined	32.0737	10/23/2022	deer	New Haven	nasal	PANTON	F1	Adult Doe
Deer 181	IRAS0822		Wildlife_06-221201	Wildlife_06-221203	Undetermined	Undetermined	29.8216	Wildlife_06-230131	Wildlife_06_E-230131	Undetermined	29.5094	10/22/2022	deer	Irasburg	nasal	IRASBURG	D1	Adult Doe
Deer 182	FLET0222		Wildlife_06-221201	Wildlife_06-221203	Undetermined	Undetermined	29.6515	Wildlife_06-230131	Wildlife_06_E-230131	Undetermined	30.5056	10/22/2022	deer	Fletcher	nasal	CAMBRIDGE	B	Antlered Buck
Deer 183	IRAS1122		Wildlife_06-221201	Wildlife_06-221203	Undetermined	Undetermined	29.7603	Wildlife_06-230131	Wildlife_06_E-230131	Undetermined	29.9573	10/22/2022	deer	Irasburg	nasal	MORGAN	D1	Adult Doe
Deer 184	FLET0622		Wildlife_06-221201	Wildlife_06-221203	Undetermined	Undetermined	30.2815	Wildlife_06-230131	Wildlife_06_E-230131	Undetermined	29.9739	10/22/2022	deer	Fletcher	nasal	FAIRFAX	B	Male Fawn
Deer 185	IRAS0222		Wildlife_06-221201	Wildlife_06-221203	Undetermined	38.2707	29.825	Wildlife_06-230131	Wildlife_06_E-230131	Undetermined	30.7724	10/22/2022	deer	Irasburg	throat	COVENTRY	D1	Adult Doe
Deer 186	NEWH0622		Wildlife_06-221201	Wildlife_06-221203	37.5927	Undetermined	29.788	Wildlife_06-230131	Wildlife_06_E-230131	Undetermined	30.4335	10/22/2022	deer	New Haven	nasal	MIDDLEBURY	F2	Adult Doe
Deer 187	IRAS0223		Wildlife_07-221202	Wildlife_07-221203	Undetermined	Undetermined	29.3351	Wildlife_07-221202	Wildlife_07_E-230126	Undetermined	29.2551	10/23/2022	deer	Irasburg	nasal	HYDE PARK	D1	Adult Doe
Deer 188	NEWH0122		Wildlife_07-221202	Wildlife_07-221203	Undetermined	39.5109	28.8648	Wildlife_07-221202	Wildlife_07_E-230126	Undetermined	29.8793	10/22/2022	deer	New Haven	nasal	HINESBURG	F1	Antlered Buck
Deer 189	NEWH0922		Wildlife_07-221202	Wildlife_07-221203	Undetermined	Undetermined	29.7904	Wildlife_07-221202	Wildlife_07_E-230126	Undetermined	29.7645	10/22/2022	deer	New Haven	nasal	PANTON	F1	Adult Doe
Deer 190	IRAS0123		Wildlife_07-221202	Wildlife_07-221203	Undetermined	Undetermined	28.3574	Wildlife_07-221202	Wildlife_07_E-230126	Undetermined	29.079	10/23/2022	deer	Irasburg	nasal	BROWNINGTON	D1	Adult Doe
Deer 191	ENOS0323		Wildlife_07-221202	Wildlife_07-221203	Undetermined	Undetermined	29.5148	Wildlife_07-221202	Wildlife_07_E-230126	Undetermined	29.5954	2022-10-23	deer	Enosburg	nasal	MONTGOMERY	C	Antlered Buck
Deer 192	NEWH1222		Wildlife_07-221202	Wildlife_07-221203	Undetermined	Undetermined	29.0879	Wildlife_07-221202	Wildlife_07_E-230126	Undetermined	29.4618	10/22/2022	deer	New Haven	nasal	NEW HAVEN	F2	Antlered Buck
Deer 193	NEWH0523		Wildlife_07-221202	Wildlife_07-221203	Undetermined	Undetermined	29.2994	Wildlife_07-221202	Wildlife_07_E-230126	Undetermined	29.2511	10/23/2022	deer	New Haven	nasal	HINESBURG	F2	Male Fawn
Deer 194	IRAS0322		Wildlife_07-221202	Wildlife_07-221203	37.6987	Undetermined	29.7328	Wildlife_07-221202	Wildlife_07_E-230126	Undetermined	29.7202	10/22/2022	deer	Irasburg	nasal	ALBANY	D1	Adult Doe
Deer 195	FLET0822		Wildlife_07-221202	Wildlife_07-221203	Undetermined	Undetermined	29.4695	Wildlife_07-221202	Wildlife_07_E-230126	Undetermined	29.4685	10/22/2022	deer	Fletcher	nasal	FAIRFAX	B	Antlered Buck
Deer 196	IRAS0122		Wildlife_07-221202	Wildlife_07-221203	Undetermined	Undetermined	29.1455	Wildlife_07-221202	Wildlife_07_E-230126	Undetermined	29.4811	10/22/0222	deer	Irasburg	nasal	BARTON	D1	Antlered Buck
Deer 197	NEWH0722		Wildlife_07-221202	Wildlife_07-221203	Undetermined	Undetermined	28.77	Wildlife_07-221202	Wildlife_07_E-230126	Undetermined	29.2291	10/22/2022	deer	New Haven	nasal	BRISTOL	F2	Adult Doe
Deer 198	IRAS0422		Wildlife_07-221202	Wildlife_07-221203	Undetermined	Undetermined	28.8921	Wildlife_07-221202	Wildlife_07_E-230126	Undetermined	29.1651	10/22/2022	deer	Irasburg	nasal	IRASBURG	D1	Adult Doe
Deer 199	IRAS0423		Wildlife_07-221202	Wildlife_07-221203	Undetermined	Undetermined	29.0834	Wildlife_07-221202	Wildlife_07_E-230126	Undetermined	29.6169	10/23/2022	deer	Irasburg	nasal	MORRISTOWN	D1	Adult Doe
Deer 200	FLET0122		Wildlife_07-221202	Wildlife_07-221203	Undetermined	Undetermined	29.2358	Wildlife_07-221202	Wildlife_07_E-230126	Undetermined	30.1401	10/22/2022	deer	Fletcher	nasal	FAIRFAX	B	Female Fawn
Deer 201	NEWH0822		Wildlife_07-221202	Wildlife_07-221203	Undetermined	Undetermined	29.749	Wildlife_07-221202	Wildlife_07_E-230126	Undetermined	30.0612	10/22/2022	deer	New Haven	nasal	SHOREHAM	F1	Antlered Buck
Deer 202	NEWH0423		Wildlife_07-221202	Wildlife_07-221203	Undetermined	Undetermined	28.7586	Wildlife_07-221202	Wildlife_07_E-230126	Undetermined	29.2929	10/23/2022	deer	New Haven	nasal	MONKTON	F2	Male Fawn
Deer 203	NEWH1322		Wildlife_07-221202	Wildlife_07-221203	Undetermined	Undetermined	30.5142	Wildlife_07-221202	Wildlife_07_E-230126	Undetermined	31.1757	10/22/2022	deer	New Haven	nasal	FERRISBURGH	F1	Antlered Buck
Deer 204	FLET0722		Wildlife_07-221202	Wildlife_07-221203	37.4762	Undetermined	29.6453	Wildlife_07-221202	Wildlife_07_E-230126	Undetermined	29.5626	10/22/2022	deer	Fletcher	nasal	FAIRFAX	B	Adult Doe
Deer 205	NEWH1022		Wildlife_07-221202	Wildlife_07-221203	Undetermined	Undetermined	28.6474	Wildlife_07-221202	Wildlife_07_E-230126	Undetermined	29.6105	10/22/2022	deer	New Haven	nasal	STARKSBORO	I	Adult Doe
Deer 206	ENOS0123		Wildlife_07-221202	Wildlife_07-221203	Undetermined	Undetermined	31.4896	Wildlife_07-221202	Wildlife_07_E-230126	Undetermined	31.3104	2022-10-23	deer	Enosburg	nasal	RICHFORD	C	Antlered Buck
Deer 207	NEWH1723		Wildlife_07-221202	Wildlife_07-221203	Undetermined	Undetermined	29.0724	Wildlife_07-221202	Wildlife_07_E-230126	Undetermined	30.0059	10/23/2022	deer	New Haven	nasal	SUDBURY	K	Antlered Buck
Deer 208	FLET0422		Wildlife_07-221202	Wildlife_07-221203	Undetermined	Undetermined	29.0756	Wildlife_07-221202	Wildlife_07_E-230126	Undetermined	29.8731	10/22/2022	deer	Fletcher	nasal	FLETCHER	B	Antlered Buck
Deer 209	NEWH1523		Wildlife_07-221202	Wildlife_07-221203	Undetermined	Undetermined	29.5929	Wildlife_07-221202	Wildlife_07_E-230126	Undetermined	29.6852	10/23/2022	deer	New Haven	nasal	MIDDLEBURY	F2	Adult Doe
Deer 210	IRAS0622		Wildlife_07-221202	Wildlife_07-221203	Undetermined	Undetermined	29.0031	Wildlife_07-221202	Wildlife_07_E-230126	Undetermined	29.9689	10/22/2022	deer	Irasburg	nasal	LOWELL	D1	Adult Doe
Deer 211	IRAS0522		Wildlife_07-221202	Wildlife_07-221203	Undetermined	Undetermined	28.2435	Wildlife_07-221202	Wildlife_07_E-230126	Undetermined	28.3888	10/22/2022	deer	Irasburg	nasal	LOWELL	D1	Adult Doe
Deer 212	IRAS0922		Wildlife_07-221202	Wildlife_07-221203	Undetermined	Undetermined	28.8247	Wildlife_07-221202	Wildlife_07_E-230126	Undetermined	29.1453	10/22/2022	deer	Irasburg	nasal	ALBANY	D1	Antlered Buck
Deer 213	FLET0322		Wildlife_07-221202	Wildlife_07-221203	Undetermined	Undetermined	29.3665	Wildlife_07-221202	Wildlife_07_E-230126	Undetermined	29.4905	10/22/2022	deer	Fletcher	nasal	FAIRFAX	B	Adult Doe
Deer 214	NEWH1323		Wildlife_07-221202	Wildlife_07-221203	Undetermined	Undetermined	29.0972	Wildlife_07-221202	Wildlife_07_E-230126	Undetermined	29.8946	10/23/2022	deer	New Haven	nasal	STARKSBORO	G	Antlered Buck
Deer 215	NEWH0723		Wildlife_07-221202	Wildlife_07-221203	Undetermined	Undetermined	28.9207	Wildlife_07-221202	Wildlife_07_E-230126	Undetermined	30.1125	10/23/2022	deer	New Haven	nasal	MONKTON	F1	Antlered Buck
Deer 216	NEWH2023		Wildlife_07-221202	Wildlife_07-221203	Undetermined	Undetermined	28.9451	Wildlife_07-221202	Wildlife_07_E-230126	Undetermined	29.1147	10/23/2022	deer	New Haven	nasal	FERRISBURGH	F1	Female Fawn
Deer 217	NEWH0225		Wildlife_07-221202	Wildlife_07-221203	Undetermined	Undetermined	30.4176	Wildlife_07-221202	Wildlife_07_E-230126	Undetermined	30.6455	10/23/2022	deer	New Haven	nasal	BRISTOL	F2	Adult Doe
Deer 218	NEWH1122		Wildlife_07-221202	Wildlife_07-221203	Undetermined	Undetermined	29.3817	Wildlife_07-221202	Wildlife_07_E-230126	Undetermined	29.4201	10/22/2022	deer	New Haven	nasal	WARREN	J1	Adult Doe
Deer 219	NEWH1123		Wildlife_07-221202	Wildlife_07-221203	Undetermined	Undetermined	28.8246	Wildlife_07-221202	Wildlife_07_E-230126	Undetermined	29.3314	10/23/2022	deer	New Haven	nasal	CHARLOTTE	F1	Antlered Buck
Deer 220	NEWH0322		Wildlife_07-221202	Wildlife_07-221203	Undetermined	Undetermined	28.9244	Wildlife_07-221202	Wildlife_07_E-230126	Undetermined	29.3204	10/22/2022	deer	New Haven	nasal	MONKTON	F2	Antlered Buck
Deer 221	NEWH1223		Wildlife_07-221202	Wildlife_07-221203	Undetermined	Undetermined	28.7487	Wildlife_07-221202	Wildlife_07_E-230126	Undetermined	29.4183	10/23/2022	deer	New Haven	nasal	HUNTINGTON	G	Adult Doe
Deer 222	IRAS0722		Wildlife_07-221202	Wildlife_07-221203	Undetermined	Undetermined	28.9723	Wildlife_07-221202	Wildlife_07_E-230126	Undetermined	29.7623	10/22/2022	deer	Irasburg	nasal	BARTON	D1	Adult Doe
Deer 223	NEWH0123		Wildlife_07-221202	Wildlife_07-221203	Undetermined	Undetermined	29.689	Wildlife_07-221202	Wildlife_07_E-230126	Undetermined	30.4888	10/23/2022	deer	New Haven	nasal	PANTON	F1	Antlered Buck
Deer 224	NEWH0222		Wildlife_07-221202	Wildlife_07-221203	38.174	Undetermined	29.0039	Wildlife_07-221202	Wildlife_07_E-230126	Undetermined	29.7251	10/22/2022	deer	New Haven	nasal	ADDISON	F1	Adult Doe
Deer 225	NEWH0323		Wildlife_07-221202	Wildlife_07-221203	36.1832	Undetermined	28.7702	Wildlife_07-221202	Wildlife_07_E-230126	Undetermined	29.2912	10/23/2022	deer	New Haven	nasal	STARKSBORO	G	Adult Doe
Deer 226	IRAS0323		Wildlife_07-221202	Wildlife_07-221203	Undetermined	Undetermined	29.6014	Wildlife_07-221202	Wildlife_07_E-230126	Undetermined	29.9198	10/23/2022	deer	Irasburg	nasal	IRASBURG	D1	Adult Doe
Deer 227	NEWH0422		Wildlife_07-221202	Wildlife_07-221203	Undetermined	Undetermined	28.7183	Wildlife_07-221202	Wildlife_07_E-230126	Undetermined	29.3362	10/22/2022	deer	New Haven	nasal	NEW HAVEN	F2	Adult Doe
Deer 228	NEWH2123		Wildlife_07-221202	Wildlife_07-221203	Undetermined	Undetermined	28.7395	Wildlife_07-221202	Wildlife_07_E-230126	Undetermined	30.9649	10/23/2022	deer	New Haven	nasal	FERRISBURGH	F1	Adult Doe
Deer 229	NEWH1623		Wildlife_07-221202	Wildlife_07-221203	Undetermined	Undetermined	28.832	Wildlife_07-221202	Wildlife_07_E-230126	Undetermined	30.7992	10/23/2022	deer	New Haven	nasal	SHELBURNE	F1	Antlered Buck
Deer 230	NEWH0923		Wildlife_07-221202	Wildlife_07-221203	Undetermined	Undetermined	29.2429	Wildlife_07-221202	Wildlife_07_E-230126	Undetermined	30.0693	10/23/2022	deer	New Haven	nasal	PANTON	F1	Adult Doe
Deer 231	NEWH2223		Wildlife_07-221202	Wildlife_07-221203	37.8374	Undetermined	28.9474	Wildlife_07-221202	Wildlife_07_E-230126	Undetermined	29.6613	10/23/2022	deer	New Haven	nasal	CHARLOTTE	F1	Antlered Buck
Deer 232	NEWH0823		Wildlife_07-221202	Wildlife_07-221203	Undetermined	Undetermined	29.2123	Wildlife_07-221202	Wildlife_07_E-230126	Undetermined	29.8842	10/23/2022	deer	New Haven	nasal	FERRISBURGH	F1	Adult Doe
Deer 233	NEWH1423		Wildlife_07-221202	Wildlife_07-221203	Undetermined	Undetermined	28.7821	Wildlife_07-221202	Wildlife_07_E-230126	Undetermined	29.8594	10/23/2022	deer	New Haven	nasal	MIDDLEBURY	F2	Antlered Buck
Deer 234	ENOS1623		Wildlife_07-221202	Wildlife_07-221203	Undetermined	Undetermined	30.369	Wildlife_07-221202	Wildlife_07_E-230126	Undetermined	30.1122	10/23/2022	deer	Enosburg	nasal	FAIRFIELD	B	Antlered Buck
Deer 235	BARRE0423		Wildlife_07-221202	Wildlife_07-221203	Undetermined	Undetermined	29.5345	Wildlife_07-221202	Wildlife_07_E-230126	Undetermined	29.8502	10/20/2022	deer	Barre	nasal	BARRE	J1	Male Fawn
Deer 236	EN1185		Wildlife_07-221202	Wildlife_07-221203	Undetermined	Undetermined	28.8854	Wildlife_07-221202	Wildlife_07_E-230126	Undetermined	29.6572	11/13/2022	deer	Enosburg	nasal	FRANKLIN	B	Antlered Buck
Deer 237	EN1182		Wildlife_07-221202	Wildlife_07-221203	36.3797	39.6171	28.9131	Wildlife_07-221202	Wildlife_07_E-230126	Undetermined	29.6206	11/13/2022	deer	Enosburg	nasal	FAIRFIELD	B	Antlered Buck
Deer 238	EN1169		Wildlife_07-221202	Wildlife_07-221203	Undetermined	Undetermined	29.3049	Wildlife_07-221202	Wildlife_07_E-230126	Undetermined	29.6306	11/13/2022	deer	Enosburg	nasal	BERKSHIRE	B	Antlered Buck
Deer 239	NEWH0313		Wildlife_07-221202	Wildlife_07-221203	Undetermined	Undetermined	29.7391	Wildlife_07-221202	Wildlife_07_E-230126	Undetermined	30.4307	11/13/2022	deer	New Haven	nasal	BRISTOL	F2	Antlered Buck
Deer 240	BARRE1523		Wildlife_07-221202	Wildlife_07-221203	Undetermined	Undetermined	30.2593	Wildlife_07-221202	Wildlife_07_E-230126	Undetermined	30.3987	10/23/2022	deer	Barre	nasal	BERLIN	J1	Adult Doe
Deer 241	EN1180		Wildlife_07-221202	Wildlife_07-221203	Undetermined	Undetermined	31.9555	Wildlife_07-221202	Wildlife_07_E-230126	Undetermined	31.9666	11/13/2022	deer	Enosburg	nasal	BERKSHIRE	B	Antlered Buck
Deer 242	NEWH0613		Wildlife_07-221202	Wildlife_07-221203	Undetermined	Undetermined	31.968	Wildlife_07-221202	Wildlife_07_E-230126	Undetermined	30.7019	11/13/2022	deer	Barre	nasal	FERRISBURGH	F1	Antlered Buck
Deer 243	EN1177		Wildlife_07-221202	Wildlife_07-221203	Undetermined	Undetermined	29.9133	Wildlife_07-221202	Wildlife_07_E-230126	Undetermined	30.2348	11/13/2022	deer	Enosburg	nasal	BAKERSFIELD	C	Antlered Buck
Deer 244	BARR0410		Wildlife_07-221202	Wildlife_07-221203	36.3462	Undetermined	29.0751	Wildlife_07-221202	Wildlife_07_E-230126	Undetermined	30.1145	10/22/2022	deer	Barre	nasal	CALAIS	H	Adult Doe
Deer 245	NEWH1613		Wildlife_07-221202	Wildlife_07-221203	Undetermined	Undetermined	29.6767	Wildlife_07-221202	Wildlife_07_E-230126	Undetermined	29.4984	11/13/2022	deer	New Haven	nasal	FERRISBURGH	F1	Antlered Buck
Deer 246	BARR1310		Wildlife_07-221202	Wildlife_07-221203	Undetermined	Undetermined	29.0373	Wildlife_07-221202	Wildlife_07_E-230126	Undetermined	29.5072	10/22/2022	deer	Barre	nasal	WORCESTER	H	Adult Doe
Deer 247	ENOS1423		Wildlife_07-221202	Wildlife_07-221203	Undetermined	Undetermined	29.1449	Wildlife_07-221202	Wildlife_07_E-230126	Undetermined	29.5442	2022-10-23	deer	Enosburg	nasal	#N/A	#N/A	#N/A
Deer 248	BARR0310		Wildlife_07-221202	Wildlife_07-221203	Undetermined	Undetermined	29.5159	Wildlife_07-221202	Wildlife_07_E-230126	Undetermined	29.7582	10/22/2022	deer	Barre	nasal	EAST MONTPELIER	H	Adult Doe
Deer 249	BARR0210		Wildlife_07-221202	Wildlife_07-221203	Undetermined	Undetermined	28.972	Wildlife_07-221202	Wildlife_07_E-230126	Undetermined	29.5272	10/22/2022	deer	Barre	nasal	BARRE	H	Adult Doe
Deer 250	ENOS1823		Wildlife_07-221202	Wildlife_07-221203	Undetermined	Undetermined	29.9572	Wildlife_07-221202	Wildlife_07_E-230126	Undetermined	30.2681	10/23/2022	deer	Enosburg	nasal	ENOSBURG	B	Adult Doe
Deer 251	EN1171		Wildlife_07-221202	Wildlife_07-221203	Undetermined	Undetermined	28.7515	Wildlife_07-221202	Wildlife_07_E-230126	Undetermined	29.8034	11/13/2022	deer	Enosburg	nasal	BERKSHIRE	B	Antlered Buck
Deer 252	BARRE0323		Wildlife_07-221202	Wildlife_07-221203	Undetermined	Undetermined	29.1604	Wildlife_07-221202	Wildlife_07_E-230126	Undetermined	29.7658	10/23/2022	deer	Barre	nasal	MIDDLESEX	H	Antlered Buck
Deer 253	ENOS2123		Wildlife_07-221202	Wildlife_07-221203	38.5812	Undetermined	29.0464	Wildlife_07-221202	Wildlife_07_E-230126	Undetermined	29.6953	10/23/2022	deer	Enosburg	nasal	FAIRFIELD	B	Male Fawn
Deer 254	BARRE0523		Wildlife_07-221202	Wildlife_07-221203	Undetermined	Undetermined	29.1147	Wildlife_07-221202	Wildlife_07_E-230126	Undetermined	29.5066	10/23/2022	deer	Barre	nasal	BERLIN	H	Adult Doe
Deer 255	BARRE0223		Wildlife_07-221202	Wildlife_07-221203	Undetermined	Undetermined	29.4089	Wildlife_07-221202	Wildlife_07_E-230126	Undetermined	30.1613	10/23/2022	deer	Barre	nasal	BARRE	H	Adult Doe
Deer 256	BARRE0823		Wildlife_07-221202	Wildlife_07-221203	Undetermined	Undetermined	29.3435	Wildlife_07-221202	Wildlife_07_E-230126	Undetermined	29.7443	10/23/2022	deer	Barre	nasal	BARRE	H	Antlered Buck
Deer 257	NEWH1213		Wildlife_07-221202	Wildlife_07-221203	Undetermined	Undetermined	29.5987	Wildlife_07-221202	Wildlife_07_E-230126	Undetermined	30.0802	11/13/2022	deer	Barre	nasal	MONKTON	F1	Antlered Buck
Deer 258	BARRE1023		Wildlife_07-221202	Wildlife_07-221203	Undetermined	Undetermined	29.3896	Wildlife_07-221202	Wildlife_07_E-230126	Undetermined	30.1379	10/23/2022	deer	Barre	nasal	WILLIAMSTOWN	J1	Antlered Buck
Deer 259	ENOS2023		Wildlife_07-221202	Wildlife_07-221203	38.8888	Undetermined	29.5568	Wildlife_07-221202	Wildlife_07_E-230126	Undetermined	30.0858	10/23/2022	deer	Enosburg	nasal	BERKSHIRE	B	Adult Doe
Deer 260	EN1173		Wildlife_07-221202	Wildlife_07-221203	38.0174	Undetermined	29.007	Wildlife_07-221202	Wildlife_07_E-230126	Undetermined	29.623	11/13/2022	deer	Enosburg	nasal	JOHNSON	C	Antlered Buck
Deer 261	EN1176		Wildlife_07-221202	Wildlife_07-221203	Undetermined	Undetermined	29.2435	Wildlife_07-221202	Wildlife_07_E-230126	Undetermined	29.7497	11/13/2022	deer	Enosburg	nasal	BERKSHIRE	B	Antlered Buck
Deer 262	BARR1110		Wildlife_07-221202	Wildlife_07-221203	38.2331	Undetermined	30.7378	Wildlife_07-221202	Wildlife_07_E-230126	Undetermined	30.6336	10/22/2022	deer	Barre	nasal	RANDOLPH	J1	Antlered Buck
Deer 263	EN1191		Wildlife_07-221202	Wildlife_07-221203	Undetermined	39.1641	28.9596	Wildlife_07-221202	Wildlife_07_E-230126	Undetermined	29.5149					#N/A	#N/A	#N/A
Deer 264	BARR1010		Wildlife_07-221202	Wildlife_07-221203	Undetermined	Undetermined	29.7046	Wildlife_07-221202	Wildlife_07_E-230126	Undetermined	30.4797	10/22/2022	deer	Barre	nasal	PLAINFIELD	H	Adult Doe
Deer 265	BARRE0623		Wildlife_07-221202	Wildlife_07-221203	Undetermined	Undetermined	30.0337	Wildlife_07-221202	Wildlife_07_E-230126	Undetermined	29.8967	10/23/2022	deer	Barre	nasal	ORANGE	H	Antlered Buck
Deer 266	BARR0610		Wildlife_07-221202	Wildlife_07-221203	Undetermined	Undetermined	29.75	Wildlife_07-221202	Wildlife_07_E-230126	Undetermined	30.1867	10/22/2022	deer	Barre	nasal	WATERBURY	H	Antlered Buck
Deer 267	BARR0510		Wildlife_07-221202	Wildlife_07-221203	Undetermined	Undetermined	29.23	Wildlife_07-221202	Wildlife_07_E-230126	Undetermined	29.5359	10/22/2022	deer	Barre	nasal	RANDOLPH	J1	Antlered Buck
Deer 268	ENOS0723		Wildlife_07-221202	Wildlife_07-221203	Undetermined	Undetermined	29.5029	Wildlife_07-221202	Wildlife_07_E-230126	Undetermined	30.1998	2022-10-23	deer	Enosburg	nasal	FAIRFIELD	B	Antlered Buck
Deer 269	ENOS2223		Wildlife_07-221202	Wildlife_07-221203	Undetermined	Undetermined	29.3632	Wildlife_07-221202	Wildlife_07_E-230126	Undetermined	30.2256	10/23/2022	deer	Enosburg	nasal	BERKSHIRE	B	Adult Doe
Deer 270	ENOS1023		Wildlife_07-221202	Wildlife_07-221203	Undetermined	Undetermined	29.5403	Wildlife_07-221202	Wildlife_07_E-230126	Undetermined	29.8839	2022-10-23	deer	Enosburg	nasal	SHELDON	B	Male Fawn
Deer 271	ENOS1723		Wildlife_07-221202	Wildlife_07-221203	Undetermined	Undetermined	29.3714	Wildlife_07-221202	Wildlife_07_E-230126	Undetermined	29.6367	10/23/2022	deer	Enosburg	nasal	FRANKLIN	B	Antlered Buck
Deer 272	BARRE0923		Wildlife_07-221202	Wildlife_07-221203	Undetermined	Undetermined	31.0914	Wildlife_07-221202	Wildlife_07_E-230126	Undetermined	30.8353	10/23/2022	deer	Barre	nasal	NORTHFIELD	J1	Adult Doe
Deer 273	BARRE1423		Wildlife_07-221202	Wildlife_07-221203	Undetermined	Undetermined	29.4755	Wildlife_07-221202	Wildlife_07_E-230126	Undetermined	29.5751	10/23/2022	deer	Barre	nasal	HARTFORD	J2	Adult Doe
Deer 274	BARRE0723		Wildlife_07-221202	Wildlife_07-221203	Undetermined	Undetermined	28.9587	Wildlife_07-221202	Wildlife_07_E-230126	Undetermined	29.5304	10/23/2022	deer	Barre	nasal	WORCESTER	H	Adult Doe
Deer 275	BARRE0110		Wildlife_07-221202	Wildlife_07-221203	Undetermined	Undetermined	37.9836	Wildlife_07-221202	Wildlife_07_E-230126	Undetermined	34.5528	10/23/2022	deer	Barre	nasal	MONTPELIER	H	Antlered Buck
Deer 276	EN1192		Wildlife_07-221202	Wildlife_07-221203	Undetermined	Undetermined	31.4488	Wildlife_07-221202	Wildlife_07_E-230126	Undetermined	30.9026					#N/A	#N/A	#N/A
Deer 277	BARR0910		Wildlife_07-221202	Wildlife_07-221203	Undetermined	Undetermined	29.508	Wildlife_07-221202	Wildlife_07_E-230126	Undetermined	29.5318	10/22/2022	deer	Barre	nasal	BARRE	J1	Adult Doe
Deer 278	BARR0810		Wildlife_07-221202	Wildlife_07-221203	Undetermined	Undetermined	29.3614	Wildlife_07-221202	Wildlife_07_E-230126	Undetermined	29.5592	10/22/2022	deer	Barre	nasal	BARRE	J1	Male Fawn
Deer 279	EN1181		Wildlife_11-221215	Wildlife_11-221216	Undetermined	Undetermined	29.208	Wildlife_11-221215	Wildlife_11_E-230125	Undetermined	28.9022	11/13/2022	deer	Enosburg	nasal	ENOSBURG	B	Antlered Buck
Deer 280	EN1188		Wildlife_07-221202	Wildlife_07-221203	Undetermined	Undetermined	30.9854	Wildlife_07-221202	Wildlife_07_E-230126	Undetermined	30.45					#N/A	#N/A	#N/A
Deer 281	BARR0710		Wildlife_08-221205	Wildlife_08-221206	Undetermined	Undetermined	32.7458	Wildlife_08-221205	Wildlife_08_E-230126	Undetermined	Undetermined	10/22/2022	deer	Barre	nasal	MORETOWN	J1	Antlered Buck
Deer 282	ENOS2423		Wildlife_08-221205	Wildlife_08-221206	Undetermined	Undetermined	30.387	Wildlife_08-221205	Wildlife_08_E-230126	Undetermined	29.8776	10/23/2022	deer	Enosburg	nasal	FRANKLIN	B	Female Fawn
Deer 283	BARRE1123		Wildlife_08-221205	Wildlife_08-221206	Undetermined	Undetermined	30.6193	Wildlife_08-221205	Wildlife_08_E-230126	Undetermined	30.1431	10/23/2022	deer	Barre	nasal	BARRE	H	Adult Doe
Deer 284	ENOS2322		Wildlife_08-221205	Wildlife_08-221206	Undetermined	Undetermined	30.9963	Wildlife_08-221205	Wildlife_08_E-230126	Undetermined	30.6031	10/23/2022	deer	Enosburg	nasal	SHELDON	B	Antlered Buck
Deer 285	EN1190		Wildlife_08-221205	Wildlife_08-221206	37.3975	Undetermined	30.8748	Wildlife_08-221205	Wildlife_08_E-230126	Undetermined	30.3985					#N/A	#N/A	#N/A
Deer 286	ENOS1123		Wildlife_08-221205	Wildlife_08-221206	Undetermined	Undetermined	29.752	Wildlife_08-221205	Wildlife_08_E-230126	Undetermined	29.6044	2022-10-23	deer	Enosburg	nasal	BAKERSFIELD	B	Antlered Buck
Deer 287	ENOS6512		Wildlife_08-221205	Wildlife_08-221206	37.4405	38.7158	30.3962	Wildlife_08-221205	Wildlife_08_E-230126	Undetermined	30.1126	11/12/2022	deer	Enosburg	nasal	FAIRFIELD	B	Antlered Buck
Deer 288	ENOS6312		Wildlife_08-221205	Wildlife_08-221206	Undetermined	Undetermined	31.102	Wildlife_08-221205	Wildlife_08_E-230126	Undetermined	30.1295	11/12/2022	deer	Enosburg	nasal	ENOSBURG	C	Antlered Buck
Deer 289	ENOS5312		Wildlife_08-221205	Wildlife_08-221206	37.6894	Undetermined	30.3127	Wildlife_08-221205	Wildlife_08_E-230126	Undetermined	30.1041	11/12/2022	deer	Enosburg	nasal	ENOSBURG	C	Antlered Buck
Deer 290	ENOS5212		Wildlife_08-221205	Wildlife_08-221206	Undetermined	Undetermined	30.6507	Wildlife_08-221205	Wildlife_08_E-230126	Undetermined	29.4038	11/12/2022	deer	Enosburg	nasal	ST. ALBANS	B	Antlered Buck
Deer 291	ENOS6412		Wildlife_08-221205	Wildlife_08-221206	Undetermined	Undetermined	30.4445	Wildlife_08-221205	Wildlife_08_E-230126	Undetermined	29.9457	11/12/2022	deer	Enosburg	nasal	#N/A	#N/A	#N/A
Deer 292	ENOS6712		Wildlife_08-221205	Wildlife_08-221206	Undetermined	Undetermined	30.5407	Wildlife_08-221205	Wildlife_08_E-230126	Undetermined	30.5083	11/12/2022	deer	Enosburg	nasal	BERKSHIRE	B	Antlered Buck
Deer 293	ENOS6812		Wildlife_08-221205	Wildlife_08-221206	Undetermined	Undetermined	30.3559	Wildlife_08-221205	Wildlife_08_E-230126	Undetermined	30.2771	11/12/2022	deer	Enosburg	nasal	BAKERSFIELD	C	Antlered Buck
Deer 294	ENOS5012		Wildlife_08-221205	Wildlife_08-221206	36.5444	Undetermined	30.0444	Wildlife_08-221205	Wildlife_08_E-230126	Undetermined	29.8261	11/12/2022	deer	Enosburg	nasal	SHELDON	B	Antlered Buck
Deer 295	ENOS6012		Wildlife_08-221205	Wildlife_08-221206	Undetermined	37.175	29.8247	Wildlife_08-221205	Wildlife_08_E-230126	Undetermined	30.1647	11/12/2022	deer	Enosburg	nasal	FRANKLIN	B	Antlered Buck
Deer 296	ENOS5512		Wildlife_08-221205	Wildlife_08-221206	Undetermined	Undetermined	30.8793	Wildlife_08-221205	Wildlife_08_E-230126	Undetermined	30.332	11/12/2022	deer	Enosburg	nasal	BERKSHIRE	B	Antlered Buck
Deer 297	ENOS6612		Wildlife_08-221205	Wildlife_08-221206	Undetermined	Undetermined	29.4797	Wildlife_08-221205	Wildlife_08_E-230126	Undetermined	30.4838	11/12/2022	deer	Enosburg	nasal	BERKSHIRE	B	Antlered Buck
Deer 298	ENOS5812		Wildlife_08-221205	Wildlife_08-221206	Undetermined	Undetermined	31.018	Wildlife_08-221205	Wildlife_08_E-230126	Undetermined	30.7666	11/12/2022	deer	Enosburg	nasal	ENOSBURG	B	Antlered Buck
Deer 299	ENOS0912		Wildlife_08-221205	Wildlife_08-221206	Undetermined	Undetermined	32.7625	Wildlife_08-221205	Wildlife_08_E-230126	Undetermined	32.6802	11/12/2022	deer	Enosburg	nasal	BAKERSFIELD	C	Antlered Buck
Deer 300	ENOS5712		Wildlife_08-221205	Wildlife_08-221206	36.3633	36.0857	31.8547	Wildlife_08-221205	Wildlife_08_E-230126	Undetermined	31.4732	11/12/2022	deer	Enosburg	nasal	FAIRFIELD	B	Antlered Buck
Deer 301	ENOS2112		Wildlife_08-221205	Wildlife_08-221206	Undetermined	Undetermined	30.1196	Wildlife_08-221205	Wildlife_08_E-230126	Undetermined	29.5744	11/12/2022	deer	Enosburg	nasal	FRANKLIN	B	Antlered Buck
Deer 302	ENOS0112		Wildlife_08-221205	Wildlife_08-221206	34.8731	36.9642	31.6797	Wildlife_08-221205	Wildlife_08_E-230126	Undetermined	30.9482	11/12/2022	deer	Enosburg	nasal	FRANKLIN	B	Antlered Buck
Deer 303	ENOS2412		Wildlife_08-221205	Wildlife_08-221206	Undetermined	39.0234	30.4338	Wildlife_08-221205	Wildlife_08_E-230126	Undetermined	29.6639	11/12/2022	deer	Enosburg	nasal	FAIRFIELD	B	Antlered Buck
Deer 304	ENOS0812		Wildlife_08-221205	Wildlife_08-221206	Undetermined	37.5162	31.0331	Wildlife_08-221205	Wildlife_08_E-230126	Undetermined	30.1565	11/12/2022	deer	Enosburg	nasal	SHELDON	B	Antlered Buck
Deer 305	ENOS1212		Wildlife_08-221205	Wildlife_08-221206	36.5522	Undetermined	29.8549	Wildlife_08-221205	Wildlife_08_E-230126	Undetermined	29.7836	11/12/2022	deer	Enosburg	nasal	GEORGIA	B	Antlered Buck
Deer 306	ENOS6112		Wildlife_08-221205	Wildlife_08-221206	Undetermined	Undetermined	29.7034	Wildlife_08-221205	Wildlife_08_E-230126	Undetermined	29.2263	11/12/2022	deer	Enosburg	nasal	FAIRFIELD	B	Antlered Buck
Deer 307	ENOS1912		Wildlife_08-221205	Wildlife_08-221206	36.9187	Undetermined	29.8666	Wildlife_08-221205	Wildlife_08_E-230126	Undetermined	30.0706	11/12/2022	deer	Enosburg	nasal	BAKERSFIELD	B	Antlered Buck
Deer 308	ENOS3612		Wildlife_08-221205	Wildlife_08-221206	Undetermined	38.2246	29.7322	Wildlife_08-221205	Wildlife_08_E-230126	Undetermined	29.8687	11/12/2022	deer	Enosburg	nasal	BERKSHIRE	B	Antlered Buck
Deer 309	ENOS0412		Wildlife_08-221205	Wildlife_08-221206	Undetermined	Undetermined	29.2792	Wildlife_08-221205	Wildlife_08_E-230126	Undetermined	29.0944	11/12/2022	deer	Enosburg	nasal	FAIRFIELD	B	Antlered Buck
Deer 310	ENOS2312		Wildlife_08-221205	Wildlife_08-221206	Undetermined	Undetermined	29.8471	Wildlife_08-221205	Wildlife_08_E-230126	Undetermined	29.6701	11/12/2022	deer	Enosburg	nasal	BAKERSFIELD	B	Antlered Buck
Deer 311	ENOS2612		Wildlife_08-221205	Wildlife_08-221206	Undetermined	Undetermined	29.8953	Wildlife_08-221205	Wildlife_08_E-230126	Undetermined	29.7094	11/12/2022	deer	Enosburg	nasal	MONTGOMERY	C	Antlered Buck
Deer 312	ENOS2012		Wildlife_08-221205	Wildlife_08-221206	Undetermined	Undetermined	30.0943	Wildlife_08-221205	Wildlife_08_E-230126	Undetermined	29.4104	11/12/2022	deer	Enosburg	nasal	BERKSHIRE	B	Antlered Buck
Deer 313	ENOS4912		Wildlife_08-221205	Wildlife_08-221206	Undetermined	Undetermined	29.7107	Wildlife_08-221205	Wildlife_08_E-230126	Undetermined	29.2837	11/12/2022	deer	Enosburg	nasal	ENOSBURG	C	Antlered Buck
Deer 314	ENOS6212		Wildlife_08-221205	Wildlife_08-221206	Undetermined	Undetermined	30.4132	Wildlife_08-221205	Wildlife_08_E-230126	Undetermined	30.781	11/12/2022	deer	Enosburg	nasal	FAIRFIELD	B	Antlered Buck
Deer 315	ENOS4212		Wildlife_08-221205	Wildlife_08-221206	37.322	38.6208	30.2494	Wildlife_08-221205	Wildlife_08_E-230126	Undetermined	29.947	11/12/2022	deer	Enosburg	nasal	BAKERSFIELD	B	Antlered Buck
Deer 316	ENOS5412		Wildlife_08-221205	Wildlife_08-221206	37.295	38.7455	29.8977	Wildlife_08-221205	Wildlife_08_E-230126	Undetermined	30.8047	11/12/2022	deer	Enosburg	nasal	ENOSBURG	B	Antlered Buck
Deer 317	ENOS5612		Wildlife_08-221205	Wildlife_08-221206	Undetermined	Undetermined	29.6227	Wildlife_08-221205	Wildlife_08_E-230126	Undetermined	29.6319	11/12/2022	deer	Enosburg	nasal	BERKSHIRE	C	Antlered Buck
Deer 318	ENOS3912		Wildlife_08-221205	Wildlife_08-221206	35.9987	36.8228	30.5732	Wildlife_08-221205	Wildlife_08_E-230126	Undetermined	30.9055	11/12/2022	deer	Enosburg	nasal	ENOSBURG	C	Antlered Buck
Deer 319	ENOS3412		Wildlife_08-221205	Wildlife_08-221206	33.9606	34.5206	30.0748	Wildlife_08-221205	Wildlife_08_E-230126	Undetermined	29.6203	11/12/2022	deer	Enosburg	nasal	FAIRFIELD	B	Antlered Buck
Deer 320	ENOS1312		Wildlife_08-221205	Wildlife_08-221206	Undetermined	Undetermined	30.6735	Wildlife_08-221205	Wildlife_08_E-230126	Undetermined	30.894	11/12/2022	deer	Enosburg	nasal	FAIRFIELD	B	Antlered Buck
Deer 321	ENOS5912		Wildlife_08-221205	Wildlife_08-221206	37.5676	36.9923	30.0605	Wildlife_08-221205	Wildlife_08_E-230126	Undetermined	29.7662	11/12/2022	deer	Enosburg	nasal	SHELDON	B	Antlered Buck
Deer 322	ENOS0312		Wildlife_08-221205	Wildlife_08-221206	34.7434	35.63	30.063	Wildlife_08-221205	Wildlife_08_E-230126	Undetermined	29.6585	11/12/2022	deer	Enosburg	nasal	BAKERSFIELD	C	Antlered Buck
Deer 323	ENOS3812		Wildlife_08-221205	Wildlife_08-221206	Undetermined	Undetermined	29.9284	Wildlife_08-221205	Wildlife_08_E-230126	Undetermined	31.464	11/12/2022	deer	Enosburg	nasal	ENOSBURG	C	Antlered Buck
Deer 324	ENOS4012		Wildlife_08-221205	Wildlife_08-221206	36.2812	Undetermined	29.9843	Wildlife_08-221205	Wildlife_08_E-230126	Undetermined	29.719	11/12/2022	deer	Enosburg	nasal	BAKERSFIELD	C	Adult Doe
Deer 325	ENO10212		Wildlife_08-221205	Wildlife_08-221206	36.2481	36.1013	29.5946	Wildlife_08-221205	Wildlife_08_E-230126	Undetermined	29.4917	11/12/2022	deer	Enosburg	nasal	ENOSBURG	C	Antlered Buck
Deer 326	ENOS4712		Wildlife_08-221205	Wildlife_08-221206	36.0086	36.3684	30.0231	Wildlife_08-221205	Wildlife_08_E-230126	Undetermined	29.6391	11/12/2022	deer	Enosburg	nasal	ENOSBURG	C	Antlered Buck
Deer 327	ENOS1812		Wildlife_08-221205	Wildlife_08-221206	37.4149	38.5557	29.1204	Wildlife_08-221205	Wildlife_08_E-230126	Undetermined	28.7117	11/12/2022	deer	Enosburg	nasal	SHELDON	B	Antlered Buck
Deer 328	ENOS3712		Wildlife_08-221205	Wildlife_08-221206	36.7784	37.7691	33.7664	Wildlife_08-221205	Wildlife_08_E-230126	Undetermined	33.2171	11/12/2022	deer	Enosburg	nasal	BAKERSFIELD	C	Antlered Buck
Deer 329	ENOS2912		Wildlife_08-221205	Wildlife_08-221206	Undetermined	Undetermined	29.9274	Wildlife_08-221205	Wildlife_08_E-230126	Undetermined	29.198	11/12/2022	deer	Enosburg	nasal	BAKERSFIELD	B	Antlered Buck
Deer 330	ENOS0712		Wildlife_08-221205	Wildlife_08-221206	Undetermined	Undetermined	30.013	Wildlife_08-221205	Wildlife_08_E-230126	Undetermined	29.9094	11/12/2022	deer	Enosburg	nasal	BERKSHIRE	B	Antlered Buck
Deer 331	ENOS1512		Wildlife_08-221205	Wildlife_08-221206	Undetermined	Undetermined	29.982	Wildlife_08-221205	Wildlife_08_E-230126	Undetermined	29.7588	11/12/2022	deer	Enosburg	nasal	WATERVILLE	C	Antlered Buck
Deer 332	ENOS4412		Wildlife_08-221205	Wildlife_08-221206	Undetermined	Undetermined	29.8353	Wildlife_08-221205	Wildlife_08_E-230126	Undetermined	29.7947	11/12/2022	deer	Enosburg	nasal	BAKERSFIELD	B	Antlered Buck
Deer 333	ENOS0512		Wildlife_08-221205	Wildlife_08-221206	36.9309	38.1935	30.4956	Wildlife_08-221205	Wildlife_08_E-230126	Undetermined	30.0473	11/12/2022	deer	Enosburg	nasal	FRANKLIN	B	Antlered Buck
Deer 334	ENOS1412		Wildlife_08-221205	Wildlife_08-221206	Undetermined	Undetermined	31.1828	Wildlife_08-221205	Wildlife_08_E-230126	Undetermined	30.2021	11/12/2022	deer	Enosburg	nasal	BAKERSFIELD	C	Antlered Buck
Deer 335	ENOS4112		Wildlife_08-221205	Wildlife_08-221206	35.384	38.9236	33.4044	Wildlife_08-221205	Wildlife_08_E-230126	Undetermined	31.9898	11/12/2022	deer	Enosburg	nasal	WATERVILLE	C	Antlered Buck
Deer 336	ENOS1012		Wildlife_08-221205	Wildlife_08-221206	38.4556	Undetermined	31.2376	Wildlife_08-221205	Wildlife_08_E-230126	Undetermined	30.3513	11/12/2022	deer	Enosburg	nasal	WATERVILLE	C	Antlered Buck
Deer 337	ENOS4512		Wildlife_08-221205	Wildlife_08-221206	35.8719	39.2409	30.318	Wildlife_08-221205	Wildlife_08_E-230126	Undetermined	29.6575	11/12/2022	deer	Enosburg	nasal	BAKERSFIELD	C	Antlered Buck
Deer 338	ENOS4812		Wildlife_08-221205	Wildlife_08-221206	Undetermined	38.9199	29.85	Wildlife_08-221205	Wildlife_08_E-230126	Undetermined	29.755	11/12/2022	deer	Enosburg	nasal	BERKSHIRE	B	Antlered Buck
Deer 339	ENOS1112		Wildlife_08-221205	Wildlife_08-221206	Undetermined	Undetermined	30.3397	Wildlife_08-221205	Wildlife_08_E-230126	Undetermined	30.8379	11/12/2022	deer	Enosburg	nasal	FAIRFIELD	B	Antlered Buck
Deer 340	ENOS3112		Wildlife_08-221205	Wildlife_08-221206	36.3798	38.7786	30.4207	Wildlife_08-221205	Wildlife_08_E-230126	Undetermined	30.5321	11/12/2022	deer	Enosburg	nasal	BAKERSFIELD	C	Antlered Buck
Deer 341	ENOS4312		Wildlife_08-221205	Wildlife_08-221206	36.3054	37.2753	29.66	Wildlife_08-221205	Wildlife_08_E-230126	Undetermined	29.4461	11/12/2022	deer	Enosburg	nasal	BAKERSFIELD	B	Antlered Buck
Deer 342	ENOS3512		Wildlife_08-221205	Wildlife_08-221206	35.6628	36.2745	29.6703	Wildlife_08-221205	Wildlife_08_E-230126	Undetermined	29.4293	11/12/2022	deer	Enosburg	nasal	BERKSHIRE	C	Antlered Buck
Deer 343	ENOS2512		Wildlife_08-221205	Wildlife_08-221206	Undetermined	Undetermined	30.2972	Wildlife_08-221205	Wildlife_08_E-230126	Undetermined	29.7877	11/12/2022	deer	Enosburg	nasal	ALBURGH	A	Antlered Buck
Deer 344	ENOS3012		Wildlife_08-221205	Wildlife_08-221206	Undetermined	Undetermined	30.1899	Wildlife_08-221205	Wildlife_08_E-230126	Undetermined	29.892	11/12/2022	deer	Enosburg	nasal	ENOSBURG	C	Antlered Buck
Deer 345	ENOS1712		Wildlife_08-221205	Wildlife_08-221206	Undetermined	38.2848	30.0644	Wildlife_08-221205	Wildlife_08_E-230126	Undetermined	30.7583	11/12/2022	deer	Enosburg	nasal	ENOSBURG	C	Antlered Buck
Deer 346	ENOS0612		Wildlife_08-221205	Wildlife_08-221206	37.5681	Undetermined	30.758	Wildlife_08-221205	Wildlife_08_E-230126	Undetermined	30.4265	11/12/2022	deer	Enosburg	nasal	ENOSBURG	C	Antlered Buck
Deer 347	ENOS4612		Wildlife_08-221205	Wildlife_08-221206	35.9595	36.4796	30.9842	Wildlife_08-221205	Wildlife_08_E-230126	Undetermined	30.8833	11/12/2022	deer	Enosburg	nasal	BAKERSFIELD	C	Antlered Buck
Deer 348	ENOS3512		Wildlife_08-221205	Wildlife_08-221206	34.5815	35.8778	30.9487	Wildlife_08-221205	Wildlife_08_E-230126	Undetermined	30.3309	11/12/2022	deer	Enosburg	nasal	BAKERSFIELD	C	Antlered Buck
Deer 349	ENOS3212		Wildlife_08-221205	Wildlife_08-221206	35.3805	37.8203	30.0894	Wildlife_08-221205	Wildlife_08_E-230126	Undetermined	29.9341	11/12/2022	deer	Enosburg	nasal	ENOSBURG	B	Antlered Buck
Deer 350	ENOS2712		Wildlife_08-221205	Wildlife_08-221206	37.4243	Undetermined	30.4822	Wildlife_08-221205	Wildlife_08_E-230126	Undetermined	30.7295	11/12/2022	deer	Enosburg	nasal	SHELDON	B	Antlered Buck
Deer 351	ENOS1612		Wildlife_08-221205	Wildlife_08-221206	Undetermined	Undetermined	30.1174	Wildlife_08-221205	Wildlife_08_E-230126	Undetermined	30.3575	11/12/2022	deer	Enosburg	nasal	BAKERSFIELD	C	Antlered Buck
Deer 352	ENOS2212		Wildlife_08-221205	Wildlife_08-221206	36.5129	Undetermined	30.1655	Wildlife_08-221205	Wildlife_08_E-230126	Undetermined	30.436	11/12/2022	deer	Enosburg	nasal	FAIRFIELD	B	Antlered Buck
Deer 353	BENN0712		Wildlife_08-221205	Wildlife_08-221206	37.4664	38.379	30.0513	Wildlife_08-221205	Wildlife_08_E-230126	Undetermined	30.1826	11/12/2022	deer	Bennington	nasal	POWNAL	N	Antlered Buck
Deer 354	BENN2113		Wildlife_08-221205	Wildlife_08-221206	Undetermined	Undetermined	29.7021	Wildlife_08-221205	Wildlife_08_E-230126	Undetermined	29.6862	11/13/2022	deer	Bennington	nasal	DORSET	N	Antlered Buck
Deer 355	BENN0813		Wildlife_08-221205	Wildlife_08-221206	37.2309	Undetermined	30.3041	Wildlife_08-221205	Wildlife_08_E-230126	Undetermined	30.0686	11/13/2022	deer	Bennington	nasal	SHAFTSBURY	N	Antlered Buck
Deer 356	BENN0113		Wildlife_08-221205	Wildlife_08-221206	Undetermined	Undetermined	30.6266	Wildlife_08-221205	Wildlife_08_E-230126	Undetermined	30.2044	11/13/2022	deer	Bennington	nasal	POWNAL	P	Antlered Buck
Deer 357	BENN1812		Wildlife_08-221205	Wildlife_08-221206	37.3635	39.3664	30.6489	Wildlife_08-221205	Wildlife_08_E-230126	Undetermined	30.1694	11/12/2022	deer	Bennington	nasal	SHAFTSBURY	P	Antlered Buck
Deer 358	BENN0913		Wildlife_08-221205	Wildlife_08-221206	Undetermined	Undetermined	30.704	Wildlife_08-221205	Wildlife_08_E-230126	Undetermined	30.4452	11/13/2022	deer	Bennington	nasal	POWNAL	P	Antlered Buck
Deer 359	BENN0112		Wildlife_08-221205	Wildlife_08-221206	Undetermined	Undetermined	30.1969	Wildlife_08-221205	Wildlife_08_E-230126	Undetermined	30.8941	11/12/2022	deer	Bennington	nasal	SANDGATE	N	Antlered Buck
Deer 360	BENN1413		Wildlife_08-221205	Wildlife_08-221206	37.5851	39.1621	30.2288	Wildlife_08-221205	Wildlife_08_E-230126	Undetermined	29.9706	11/13/2022	deer	Bennington	nasal	POWNAL	P	Antlered Buck
Deer 361	BENN1513		Wildlife_08-221205	Wildlife_08-221206	Undetermined	Undetermined	30.581	Wildlife_08-221205	Wildlife_08_E-230126	Undetermined	31.1948	11/13/2022	deer	Bennington	nasal	BENNINGTON	N	Antlered Buck
Deer 362	BENN1512		Wildlife_08-221205	Wildlife_08-221206	36.4986	Undetermined	29.8158	Wildlife_08-221205	Wildlife_08_E-230126	Undetermined	29.5825	11/12/2022	deer	Bennington	nasal	SUNDERLAND	N	Antlered Buck
Deer 363	BENN0212		Wildlife_08-221205	Wildlife_08-221206	37.1824	Undetermined	30.1116	Wildlife_08-221205	Wildlife_08_E-230126	Undetermined	29.957	11/12/2022	deer	Bennington	nasal	POWNAL	N	Antlered Buck
Deer 364	BENN1112		Wildlife_08-221205	Wildlife_08-221206	Undetermined	Undetermined	30.2198	Wildlife_08-221205	Wildlife_08_E-230126	Undetermined	29.9597	11/12/2022	deer	Bennington	nasal	SHAFTSBURY	N	Antlered Buck
Deer 365	BENN2213		Wildlife_08-221205	Wildlife_08-221206	Undetermined	Undetermined	29.8822	Wildlife_08-221205	Wildlife_08_E-230126	Undetermined	29.6366	11/13/2022	deer	Bennington	nasal	WOODFORD	P	Antlered Buck
Deer 366	BENN0812		Wildlife_08-221205	Wildlife_08-221206	Undetermined	Undetermined	29.6874	Wildlife_08-221205	Wildlife_08_E-230126	Undetermined	29.4207	11/12/2022	deer	Bennington	nasal	SUNDERLAND	P	Antlered Buck
Deer 367	BENN1813		Wildlife_08-221205	Wildlife_08-221206	Undetermined	Undetermined	30.3859	Wildlife_08-221205	Wildlife_08_E-230126	Undetermined	29.7246	11/13/2022	deer	Bennington	nasal	BENNINGTON	P	Antlered Buck
Deer 368	BENN2313		Wildlife_08-221205	Wildlife_08-221206	Undetermined	39.6035	29.8482	Wildlife_08-221205	Wildlife_08_E-230126	Undetermined	29.6983	11/13/2022	deer	Bennington	nasal	POWNAL	N	Antlered Buck
Deer 369	BENN2013		Wildlife_08-221205	Wildlife_08-221206	Undetermined	Undetermined	29.9359	Wildlife_08-221205	Wildlife_08_E-230126	Undetermined	29.6995	11/13/2022	deer	Bennington	nasal	SHAFTSBURY	P	Antlered Buck
Deer 370	BENN1013		Wildlife_08-221205	Wildlife_08-221206	Undetermined	Undetermined	29.6864	Wildlife_08-221205	Wildlife_08_E-230126	Undetermined	29.351	11/13/2022	deer	Bennington	nasal	POWNAL	P	Antlered Buck
Deer 371	BENN1213		Wildlife_09-221206	Wildlife_09-221206	Undetermined	Undetermined	29.267	Wildlife_09-221206	Wildlife_09_E-230125	Undetermined	28.9985	11/13/2022	deer	Bennington	nasal	SHAFTSBURY	N	Antlered Buck
Deer 372	BENN1212		Wildlife_09-221206	Wildlife_09-221206	Undetermined	39.7666	28.9703	Wildlife_09-221206	Wildlife_09_E-230125	Undetermined	29.2693	11/12/2022	deer	Bennington	nasal	DORSET	N	Antlered Buck
Deer 373	BENN1313		Wildlife_09-221206	Wildlife_09-221206	Undetermined	Undetermined	29.3034	Wildlife_09-221206	Wildlife_09_E-230125	Undetermined	29.4411	11/13/2022	deer	Bennington	nasal	POWNAL	N	Antlered Buck
Deer 374	BENN1312		Wildlife_09-221206	Wildlife_09-221206	36.4953	38.9318	29.3211	Wildlife_09-221206	Wildlife_09_E-230125	Undetermined	29.6703	11/12/2022	deer	Bennington	nasal	BENNINGTON	P	Antlered Buck
Deer 375	BENN1712		Wildlife_09-221206	Wildlife_09-221206	Undetermined	Undetermined	29.4641	Wildlife_09-221206	Wildlife_09_E-230125	Undetermined	28.934	11/12/2022	deer	Bennington	nasal	BENNINGTON	N	Antlered Buck
Deer 376	BENN0512		Wildlife_09-221206	Wildlife_09-221206	Undetermined	Undetermined	28.8161	Wildlife_09-221206	Wildlife_09_E-230125	Undetermined	29.1082	11/12/2022	deer	Bennington	nasal	BENNINGTON	N	Antlered Buck
Deer 377	BENN0313		Wildlife_09-221206	Wildlife_09-221206	Undetermined	Undetermined	28.3091	Wildlife_09-221206	Wildlife_09_E-230125	Undetermined	28.6116	11/13/2022	deer	Bennington	nasal	BENNINGTON	N	Antlered Buck
Deer 378	BENN1613		Wildlife_09-221206	Wildlife_09-221206	Undetermined	Undetermined	28.975	Wildlife_09-221206	Wildlife_09_E-230125	Undetermined	28.7305	11/13/2022	deer	Bennington	nasal	SHAFTSBURY	N	Antlered Buck
Deer 379	BENN0613		Wildlife_09-221206	Wildlife_09-221206	Undetermined	Undetermined	29.2837	Wildlife_09-221206	Wildlife_09_E-230125	Undetermined	30.0653	11/13/2022	deer	Bennington	nasal	BENNINGTON	N	Antlered Buck
Deer 380	BENN1612		Wildlife_09-221206	Wildlife_09-221206	Undetermined	Undetermined	29.225	Wildlife_09-221206	Wildlife_09_E-230125	Undetermined	29.4745	11/12/2022	deer	Bennington	nasal	POWNAL	P	Antlered Buck
Deer 381	BENN0713		Wildlife_09-221206	Wildlife_09-221206	Undetermined	Undetermined	29.2285	Wildlife_09-221206	Wildlife_09_E-230125	Undetermined	29.0968	11/13/2022	deer	Bennington	nasal	ARLINGTON	N	Antlered Buck
Deer 382	BENN0413		Wildlife_09-221206	Wildlife_09-221206	Undetermined	Undetermined	29.3216	Wildlife_09-221206	Wildlife_09_E-230125	Undetermined	29.5524	11/13/2022	deer	Bennington	nasal	RUPERT	N	Antlered Buck
Deer 383	BENN1012		Wildlife_09-221206	Wildlife_09-221206	Undetermined	Undetermined	29.7919	Wildlife_09-221206	Wildlife_09_E-230125	Undetermined	29.9101	11/12/2022	deer	Bennington	nasal	SHAFTSBURY	N	Antlered Buck
Deer 384	BENN2012		Wildlife_09-221206	Wildlife_09-221206	37.1278	Undetermined	28.9985	Wildlife_09-221206	Wildlife_09_E-230125	Undetermined	28.9136	11/12/2022	bear	Bennington	nasal	POWNAL	N	MALE
Deer 385	BENN1412		Wildlife_09-221206	Wildlife_09-221206	37.2744	Undetermined	29.1238	Wildlife_09-221206	Wildlife_09_E-230125	Undetermined	29.597	11/12/2022	deer	Bennington	nasal	SHAFTSBURY	N	Antlered Buck
Deer 386	BENN0312		Wildlife_09-221206	Wildlife_09-221206	37.5138	Undetermined	29.2834	Wildlife_09-221206	Wildlife_09_E-230125	Undetermined	29.6442	11/12/2022	deer	Bennington	nasal	SHAFTSBURY	N	Antlered Buck
Deer 387	BENN1713		Wildlife_09-221206	Wildlife_09-221206	Undetermined	Undetermined	29.0304	Wildlife_09-221206	Wildlife_09_E-230125	Undetermined	29.3297	11/13/2022	deer	Bennington	nasal	GLASTENBURY	P	Antlered Buck
Deer 388	BENN0610		Wildlife_09-221206	Wildlife_09-221206	Undetermined	Undetermined	27.5053	Wildlife_09-221206	Wildlife_09_E-230125	Undetermined	29.4962	11/12/2022	deer	Bennington	nasal	POWNAL	N	Antlered Buck
Deer 389	BENN1912		Wildlife_09-221206	Wildlife_09-221206	Undetermined	Undetermined	30.0197	Wildlife_09-221206	Wildlife_09_E-230125	Undetermined	28.9165	11/12/2022	deer	Bennington	nasal	SHAFTSBURY	N	Antlered Buck
Deer 390	BENN0513		Wildlife_09-221206	Wildlife_09-221206	Undetermined	Undetermined	28.4245	Wildlife_09-221206	Wildlife_09_E-230125	Undetermined	29.2915	11/13/2022	deer	Bennington	nasal	POWNAL	P	Antlered Buck
Deer 391	BENN1113		Wildlife_09-221206	Wildlife_09-221206	Undetermined	Undetermined	29.1448	Wildlife_09-221206	Wildlife_09_E-230125	Undetermined	28.9259	11/13/2022	deer	Bennington	nasal	SHAFTSBURY	N	Antlered Buck
Deer 392	BENN1913		Wildlife_09-221206	Wildlife_09-221206	Undetermined	Undetermined	29.0641	Wildlife_09-221206	Wildlife_09_E-230125	Undetermined	29.4685	11/13/2022	deer	Bennington	nasal	POWNAL	N	Antlered Buck
Deer 393	BENN0412		Wildlife_09-221206	Wildlife_09-221206	Undetermined	Undetermined	29.1953	Wildlife_09-221206	Wildlife_09_E-230125	Undetermined	37.218	11/12/2022	deer	Bennington	nasal	POWNAL	P	Antlered Buck
Deer 394	BARR1012		Wildlife_09-221206	Wildlife_09-221206	37.4174	Undetermined	29.1473	Wildlife_09-221206	Wildlife_09_E-230125	Undetermined	29.8667	11/12/2022	deer	Barre	nasal	WILLIAMSTOWN	J1	Antlered Buck
Deer 395	BARR1013		Wildlife_09-221206	Wildlife_09-221206	30.8298	33.7006	29.2505	Wildlife_09-221206	Wildlife_09_E-230125	Undetermined	30.6403	11/13/2022	deer	Barre	nasal	WASHINGTON	J1	Antlered Buck
Deer 396	BARR0813		Wildlife_09-221206	Wildlife_09-221206	35.1523	37.3685	29.3661	Wildlife_09-221206	Wildlife_09_E-230125	Undetermined	30.3859	11/13/2022	deer	Barre	nasal	BARRE	J1	Antlered Buck
Deer 397	BARR0313		Wildlife_09-221206	Wildlife_09-221206	34.9146	Undetermined	29.9283	Wildlife_09-221206	Wildlife_09_E-230125	Undetermined	30.9468	11/12/2022	deer	Barre	nasal	WORCESTER	H	Antlered Buck
Deer 398	BARR0312		Wildlife_09-221206	Wildlife_09-221206	36.226	39.5257	29.3502	Wildlife_09-221206	Wildlife_09_E-230125	Undetermined	29.5451	11/12/2022	deer	Barre	nasal	MARSHFIELD	H	Antlered Buck
Deer 399	BARR1412		Wildlife_09-221206	Wildlife_09-221206	Undetermined	Undetermined	29.3094	Wildlife_09-221206	Wildlife_09_E-230125	Undetermined	29.3766	11/12/2022	deer	Barre	nasal	BERLIN	J1	Antlered Buck
Deer 400	BARR0513		Wildlife_09-221206	Wildlife_09-221206	36.2986	Undetermined	28.9078	Wildlife_09-221206	Wildlife_09_E-230125	Undetermined	29.7779	11/13/2022	deer	Barre	nasal	NORTHFIELD	J1	Antlered Buck
Deer 401	BARR0912		Wildlife_09-221206	Wildlife_09-221206	Undetermined	Undetermined	29.6649	Wildlife_09-221206	Wildlife_09_E-230125	Undetermined	29.9402	11/12/2022	deer	Barre	nasal	EAST MONTPELIER	H	Antlered Buck
Deer 402	BARR0512		Wildlife_09-221206	Wildlife_09-221206	Undetermined	Undetermined	28.9422	Wildlife_09-221206	Wildlife_09_E-230125	Undetermined	29.2439	11/12/2022	deer	Barre	nasal	WILLIAMSTOWN	J1	Antlered Buck
Deer 403	BARR1212		Wildlife_09-221206	Wildlife_09-221206	Undetermined	Undetermined	29.0483	Wildlife_09-221206	Wildlife_09_E-230125	Undetermined	29.4269	11/12/2022	deer	Barre	nasal	BERLIN	J1	Antlered Buck
Deer 404	BARR0112		Wildlife_09-221206	Wildlife_09-221206	Undetermined	Undetermined	28.9067	Wildlife_09-221206	Wildlife_09_E-230125	Undetermined	29.9587	11/12/2022	deer	Barre	nasal	BERLIN	J1	Antlered Buck
Deer 405	BARR1712		Wildlife_09-221206	Wildlife_09-221206	37.4109	Undetermined	29.1572	Wildlife_09-221206	Wildlife_09_E-230125	Undetermined	29.5378	11/12/2022	deer	Barre	nasal	TOPSHAM	J2	Antlered Buck
Deer 406	BARR0213		Wildlife_09-221206	Wildlife_09-221206	Undetermined	37.2163	28.1831	Wildlife_09-221206	Wildlife_09_E-230125	Undetermined	29.8454					#N/A	#N/A	#N/A
Deer 407	BARR0612		Wildlife_09-221206	Wildlife_09-221206	Undetermined	Undetermined	27.9462	Wildlife_09-221206	Wildlife_09_E-230125	Undetermined	29.9134	11/12/2022	deer	Barre	nasal	MIDDLESEX	H	Antlered Buck
Deer 408	BARR0812		Wildlife_09-221206	Wildlife_09-221206	35.714	39.028	29.2176	Wildlife_09-221206	Wildlife_09_E-230125	Undetermined	29.5269	11/12/2022	deer	Barre	nasal	BARRE	H	Antlered Buck
Deer 409	BARR0113		Wildlife_09-221206	Wildlife_09-221206	Undetermined	Undetermined	27.8994	Wildlife_09-221206	Wildlife_09_E-230125	Undetermined	30.8255	11/13/2022	deer	Barre	nasal	EAST MONTPELIER	H	Antlered Buck
Deer 410	BARR1512		Wildlife_09-221206	Wildlife_09-221206	37.3986	39.8751	29.3709	Wildlife_09-221206	Wildlife_09_E-230125	Undetermined	29.8801	11/12/2022	deer	Barre	nasal	BARRE	H	Antlered Buck
Deer 411	BARR0712		Wildlife_09-221206	Wildlife_09-221206	37.3443	38.4997	29.1363	Wildlife_09-221206	Wildlife_09_E-230125	Undetermined	29.6855	11/12/2022	deer	Barre	nasal	CABOT	H	Antlered Buck
Deer 412	BARR0212		Wildlife_09-221206	Wildlife_09-221206	36.4311	39.9666	29.2048	Wildlife_09-221206	Wildlife_09_E-230125	Undetermined	29.8598	11/12/2022	deer	Barre	nasal	MIDDLESEX	H	Antlered Buck
Deer 413	BARR0412		Wildlife_09-221206	Wildlife_09-221206	Undetermined	38.6937	29.401	Wildlife_09-221206	Wildlife_09_E-230125	Undetermined	29.985	11/12/2022	deer	Barre	nasal	WILLIAMSTOWN	J1	Antlered Buck
Deer 414	BARR1312		Wildlife_09-221206	Wildlife_09-221206	36.8666	38.0868	29.3983	Wildlife_09-221206	Wildlife_09_E-230125	Undetermined	29.8578	11/12/2022	deer	Barre	nasal	WILLIAMSTOWN	J1	Antlered Buck
Deer 415	BARR1112		Wildlife_09-221206	Wildlife_09-221206	Undetermined	Undetermined	28.133	Wildlife_09-221206	Wildlife_09_E-230125	Undetermined	29.6257	11/12/2022	deer	Barre	nasal	WATERBURY	H	Antlered Buck
Deer 416	BARR1612		Wildlife_09-221206	Wildlife_09-221206	Undetermined	Undetermined	27.3992	Wildlife_09-221206	Wildlife_09_E-230125	Undetermined	30.1855	11/12/2022	deer	Barre	nasal	WILLIAMSTOWN	J1	Antlered Buck
Deer 417	BARR0413		Wildlife_09-221206	Wildlife_09-221206	33.1403	34.4745	28.929	Wildlife_09-221206	Wildlife_09_E-230125	Undetermined	29.0562	11/13/2022	deer	Barre	nasal	BARRE	J1	Antlered Buck
Deer 418	BARR0913		Wildlife_09-221206	Wildlife_09-221206	Undetermined	Undetermined	29.1243	Wildlife_09-221206	Wildlife_09_E-230125	Undetermined	29.8239	11/13/2022	deer	Barre	nasal	SHREWSBURY	L	Antlered Buck
Deer 419	BARR1812		Wildlife_09-221206	Wildlife_09-221206	32.3159	34.2005	28.9308	Wildlife_09-221206	Wildlife_09_E-230125	Undetermined	29.8921	11/12/2022	deer	Barre	nasal	MIDDLESEX	H	Antlered Buck
Deer 420	BARR0613		Wildlife_09-221206	Wildlife_09-221206	36.4086	38.6631	29.1694	Wildlife_09-221206	Wildlife_09_E-230125	Undetermined	30.4913	11/13/2022	deer	Barre	nasal	NORTHFIELD	J1	Antlered Buck
Deer 421	BARR0713		Wildlife_09-221206	Wildlife_09-221206	Undetermined	Undetermined	29.4221	Wildlife_09-221206	Wildlife_09_E-230125	Undetermined	29.4617	11/13/2022	deer	Barre	nasal	BARRE	H	Antlered Buck
Deer 422	ENOS0622	has been warmed (48 hours)	Wildlife_09-221206	Wildlife_09-221206	Undetermined	Undetermined	29.1542	Wildlife_09-221206	Wildlife_09_E-230125	Undetermined	29.4934	2022-10-22	deer	Enosburg	nasal	FAIRFIELD	B	Male Fawn
Deer 423	ENOS0322	has been warmed (48 hours)	Wildlife_09-221206	Wildlife_09-221206	Undetermined	Undetermined	27.9998	Wildlife_09-221206	Wildlife_09_E-230125	Undetermined	31.1872	2022-10-22	deer	Enosburg	nasal	MONTGOMERY	C	Adult Doe
Deer 424	ENOS0922	has been warmed (48 hours)	Wildlife_09-221206	Wildlife_09-221206	Undetermined	Undetermined	28.9975	Wildlife_09-221206	Wildlife_09_E-230125	Undetermined	30.186	2022-10-22	deer	Enosburg	nasal	FAIRFIELD	B	Adult Doe
Deer 425	ENOS0422	has been warmed (48 hours)	Wildlife_09-221206	Wildlife_09-221206	Undetermined	Undetermined	29.0524	Wildlife_09-221206	Wildlife_09_E-230125	Undetermined	30.0244	2022-10-22	deer	Enosburg	nasal	FAIRFIELD	B	Antlered Buck
Deer 426	ENOS1322	has been warmed (48 hours) and 2nd alliquot is less than 1000ul	Wildlife_09-221206	Wildlife_09-221206	Undetermined	Undetermined	29.174	Wildlife_09-221206	Wildlife_09_E-230125	Undetermined	29.3913	2022-10-22	deer	Enosburg	nasal	BERKSHIRE	B	Female Fawn
Deer 427	ENOS1122	has been warmed (48 hours)	Wildlife_09-221206	Wildlife_09-221206	Undetermined	Undetermined	27.759	Wildlife_09-221206	Wildlife_09_E-230125	Undetermined	29.579	2022-10-22	deer	Enosburg	nasal	BERKSHIRE	B	Antlered Buck
Deer 428	ENOS0122	has been warmed (48 hours)	Wildlife_09-221206	Wildlife_09-221206	Undetermined	Undetermined	29.2711	Wildlife_09-221206	Wildlife_09_E-230125	Undetermined	30.4073	2022-10-22	deer	Enosburg	nasal	RICHFORD	B	Adult Doe
Deer 429	ENOS0222	has been warmed (48 hours)	Wildlife_09-221206	Wildlife_09-221206	Undetermined	Undetermined	29.6394	Wildlife_09-221206	Wildlife_09_E-230125	Undetermined	30.5387	2022-10-22	deer	Enosburg	nasal	RICHFORD	B	Male Fawn
Deer 430	ENOS1622	has been warmed (48 hours)	Wildlife_09-221206	Wildlife_09-221206	Undetermined	Undetermined	28.2457	Wildlife_09-221206	Wildlife_09_E-230125	Undetermined	29.6417	2022-10-22	deer	Enosburg	nasal	FAIRFIELD	B	Adult Doe
Deer 431	ENOS0622	has been warmed (48 hours)	Wildlife_09-221206	Wildlife_09-221206	Undetermined	Undetermined	30.08	Wildlife_09-221206	Wildlife_09_E-230125	Undetermined	30.7172	10/22/2022	deer	Enosburg	nasal	SHELDON	B	Female Fawn
Deer 432	ENOS1022	has been warmed (48 hours)	Wildlife_09-221206	Wildlife_09-221206	36.156	Undetermined	29.2113	Wildlife_09-221206	Wildlife_09_E-230125	Undetermined	30.2373	2022-10-22	deer	Enosburg	nasal	FAIRFIELD	B	Antlered Buck
Deer 433	ENOS1822	has been warmed (48 hours)	Wildlife_09-221206	Wildlife_09-221206	Undetermined	Undetermined	29.4334	Wildlife_09-221206	Wildlife_09_E-230125	Undetermined	30.3266	2022-10-22	deer	Enosburg	nasal	ENOSBURG	C	Female Fawn
Deer 434	ENOS0722	has been warmed (48 hours)	Wildlife_09-221206	Wildlife_09-221206	Undetermined	Undetermined	29.2583	Wildlife_09-221206	Wildlife_09_E-230125	Undetermined	29.1943	2022-10-22	deer	Enosburg	nasal	BAKERSFIELD	B	Male Fawn
Deer 435	ENOS1722	has been warmed (48 hours)	Wildlife_09-221206	Wildlife_09-221206	Undetermined	Undetermined	29.2536	Wildlife_09-221206	Wildlife_09_E-230125	Undetermined	29.5204	2022-10-22	deer	Enosburg	nasal	SHELDON	B	Adult Doe
Deer 436	ENOS1222	has been warmed (48 hours)	Wildlife_09-221206	Wildlife_09-221206	Undetermined	Undetermined	29.596	Wildlife_09-221206	Wildlife_09_E-230125	Undetermined	30.4396	2022-10-22	deer	Enosburg	nasal	FAIRFIELD	B	Male Fawn
Deer 437	ENOS1422	has been warmed (48 hours)	Wildlife_09-221206	Wildlife_09-221206	Undetermined	Undetermined	29.1642	Wildlife_09-221206	Wildlife_09_E-230125	Undetermined	29.8893	2022-10-22	deer	Enosburg	nasal	ENOSBURG	C	Adult Doe
Deer 438	ENOS1922	has been warmed (48 hours)	Wildlife_09-221206	Wildlife_09-221206	36.6696	Undetermined	29.6081	Wildlife_09-221206	Wildlife_09_E-230125	Undetermined	31.0956	2022-10-22	deer	Enosburg	nasal	BAKERSFIELD	C	Adult Doe
Deer 439	ENOS0822	has been warmed (48 hours)	Wildlife_09-221206	Wildlife_09-221206	Undetermined	Undetermined	29.7213	Wildlife_09-221206	Wildlife_09_E-230125	Undetermined	30.0548	2022-10-22	deer	Enosburg	nasal	SHELDON	B	Antlered Buck
Deer 440	ENOS1522	has been warmed (48 hours)	Wildlife_09-221206	Wildlife_09-221206	33.8021	36.4449	29.3745	Wildlife_09-221206	Wildlife_09_E-230125	Undetermined	29.6904	2022-10-22	deer	Enosburg	nasal	FAIRFIELD	B	Adult Doe
Deer 441	NEWP0322		Wildlife_09-221206	Wildlife_09-221206	35.7009	Undetermined	29.0812	Wildlife_09-221206	Wildlife_09_E-230125	Undetermined	30.0621	10/22/2022	deer	Newport	nasal	STOWE	G	Antlered Buck
Deer 442	NEWP0123		Wildlife_09-221206	Wildlife_09-221206	Undetermined	39.0292	29.5006	Wildlife_09-221206	Wildlife_09_E-230125	Undetermined	30.5155	10/23/2022	deer	Newport	nasal	LOWELL	D1	Adult Doe
Deer 443	NEWP0122		Wildlife_09-221206	Wildlife_09-221206	Undetermined	Undetermined	31.7831	Wildlife_09-221206	Wildlife_09_E-230125	Undetermined	32.6407	10/22/2022	deer	Newport	nasal	NEWPORT	D1	Antlered Buck
Deer 444	NEWP0222		Wildlife_09-221206	Wildlife_09-221206	37.4973	Undetermined	29.4927	Wildlife_09-221206	Wildlife_09_E-230125	Undetermined	29.683	10/22/2022	deer	Newport	nasal	NEWPORT	D1	Antlered Buck
Deer 445	25		Wildlife_09-221206	Wildlife_09-221206	Undetermined	Undetermined	29.4441	Wildlife_09-221206	Wildlife_09_E-230125	Undetermined	29.4975	11/12/2022	deer	New Haven	nasal	FAYSTON	G	Antlered Buck
Deer 446	4		Wildlife_09-221206	Wildlife_09-221206	35.7735	Undetermined	29.4529	Wildlife_09-221206	Wildlife_09_E-230125	Undetermined	29.7513	11/12/2022	deer	New Haven	nasal	NEW HAVEN	F2	Antlered Buck
Deer 447	10		Wildlife_09-221206	Wildlife_09-221206	Undetermined	Undetermined	28.8484	Wildlife_09-221206	Wildlife_09_E-230125	Undetermined	30.3093	11/12/2022	deer	New Haven	nasal	BRISTOL	I	Antlered Buck
Deer 448	24		Wildlife_09-221206	Wildlife_09-221206	35.3711	37.9745	29.3147	Wildlife_09-221206	Wildlife_09_E-230125	Undetermined	29.7345	11/12/2022	deer	New Haven	nasal	RICHMOND	F2	Antlered Buck
Deer 449	20		Wildlife_09-221206	Wildlife_09-221206	Undetermined	Undetermined	29.4075	Wildlife_09-221206	Wildlife_09_E-230125	Undetermined	30.0655	11/12/2022	deer	New Haven	nasal	MONKTON	F2	Antlered Buck
Deer 450	1		Wildlife_09-221206	Wildlife_09-221206	Undetermined	Undetermined	29.8549	Wildlife_09-221206	Wildlife_09_E-230125	Undetermined	30.8291	11/12/2022	deer	New Haven	nasal	FERRISBURGH	F1	Antlered Buck
Deer 451	21		Wildlife_09-221206	Wildlife_09-221206	37.4048	38.4373	27.6737	Wildlife_09-221206	Wildlife_09_E-230125	Undetermined	30.9695	11/12/2022	deer	New Haven	nasal	MONKTON	F2	Antlered Buck
Deer 452	23		Wildlife_09-221206	Wildlife_09-221206	Undetermined	Undetermined	29.5532	Wildlife_09-221206	Wildlife_09_E-230125	Undetermined	29.9534	11/12/2022	deer	New Haven	nasal	NEW HAVEN	F2	Antlered Buck
Deer 453	3		Wildlife_09-221206	Wildlife_09-221206	Undetermined	Undetermined	29.7582	Wildlife_09-221206	Wildlife_09_E-230125	Undetermined	30.7908	11/12/2022	deer	New Haven	nasal	NEW HAVEN	F2	Antlered Buck
Deer 454	22		Wildlife_09-221206	Wildlife_09-221206	Undetermined	Undetermined	28.6173	Wildlife_09-221206	Wildlife_09_E-230125	Undetermined	29.7631	11/12/2022	deer	New Haven	nasal	ADDISON	F1	Antlered Buck
Deer 455	5		Wildlife_09-221206	Wildlife_09-221206	36.4855	Undetermined	30.959	Wildlife_09-221206	Wildlife_09_E-230125	Undetermined	31.3345	11/12/2022	deer	New Haven	nasal	HUNTINGTON	F2	Antlered Buck
Deer 456	15		Wildlife_09-221206	Wildlife_09-221206	Undetermined	Undetermined	29.4607	Wildlife_09-221206	Wildlife_09_E-230125	Undetermined	30.3018	11/12/2022	deer	New Haven	nasal	WEYBRIDGE	F1	Antlered Buck
Deer 457	9		Wildlife_09-221206	Wildlife_09-221206	Undetermined	39.7238	29.6509	Wildlife_09-221206	Wildlife_09_E-230125	Undetermined	30.8043	11/12/2022	deer	New Haven	nasal	STARKSBORO	G	Antlered Buck
Deer 458	11		Wildlife_09-221206	Wildlife_09-221206	36.6931	38.2858	29.3901	Wildlife_09-221206	Wildlife_09_E-230125	Undetermined	30.2877	11/12/2022	deer	New Haven	nasal	STARKSBORO	G	Antlered Buck
Deer 459	8		Wildlife_09-221206	Wildlife_09-221206	37.8262	Undetermined	30.4727	Wildlife_09-221206	Wildlife_09_E-230125	Undetermined	31.5787	11/12/2022	deer	New Haven	nasal	ADDISON	F1	Antlered Buck
Deer 460	16		Wildlife_09-221206	Wildlife_09-221206	37.4154	Undetermined	29.4628	Wildlife_09-221206	Wildlife_09_E-230125	Undetermined	29.8074	11/12/2022	deer	New Haven	nasal	ADDISON	F1	Antlered Buck
Deer 461	17		Wildlife_09-221206	Wildlife_09-221206	Undetermined	Undetermined	29.8818	Wildlife_09-221206	Wildlife_09_E-230125	Undetermined	30.7432	11/12/2022	deer	New Haven	nasal	NEW HAVEN	F2	Antlered Buck
Deer 462	26		Wildlife_09-221206	Wildlife_09-221206	Undetermined	Undetermined	30.0387	Wildlife_09-221206	Wildlife_09_E-230125	Undetermined	30.4523	11/12/2022	deer	New Haven	nasal	NEW HAVEN	F2	Antlered Buck
Deer 463	6		Wildlife_09-221206	Wildlife_09-221206	35.13	38.1854	29.7837	Wildlife_09-221206	Wildlife_09_E-230125	Undetermined	29.9489	11/12/2022	deer	New Haven	nasal	NEW HAVEN	F2	Antlered Buck
Deer 464	12		Wildlife_10-221206	Wildlife_10-221207	37.5289	Undetermined	29.9303	Wildlife_10-221206	Wildlife_10_E-230125	Undetermined	29.2135	11/12/2022	deer	New Haven	nasal	NEW HAVEN	F2	Antlered Buck
Deer 465	2		Wildlife_10-221206	Wildlife_10-221207	Undetermined	Undetermined	30.5808	Wildlife_10-221206	Wildlife_10_E-230125	Undetermined	29.7181	11/12/2022	deer	New Haven	nasal	BRISTOL	F2	Antlered Buck
Deer 466	19		Wildlife_10-221206	Wildlife_10-221207	Undetermined	Undetermined	30.2527	Wildlife_10-221206	Wildlife_10_E-230125	Undetermined	29.2759	11/12/2022	deer	New Haven	nasal	MONKTON	F2	Antlered Buck
Deer 467	13		Wildlife_10-221206	Wildlife_10-221207	37.6995	Undetermined	30.1941	Wildlife_10-221206	Wildlife_10_E-230125	Undetermined	29.1261	11/12/2022	deer	New Haven	nasal	LINCOLN	I	Antlered Buck
Deer 468	7		Wildlife_10-221206	Wildlife_10-221207	Undetermined	Undetermined	29.6207	Wildlife_10-221206	Wildlife_10_E-230125	Undetermined	28.6703	11/12/2022	deer	New Haven	nasal	NEW HAVEN	F1	Antlered Buck
Deer 469	14		Wildlife_10-221206	Wildlife_10-221207	Undetermined	Undetermined	30.8901	Wildlife_10-221206	Wildlife_10_E-230125	Undetermined	30.7109	11/12/2022	deer	New Haven	nasal	NEW HAVEN	F2	Antlered Buck
Deer 470	18		Wildlife_10-221206	Wildlife_10-221207	Undetermined	Undetermined	31.2964	Wildlife_10-221206	Wildlife_10_E-230125	Undetermined	30.7967	11/12/2022	deer	New Haven	nasal	BRISTOL	F2	Antlered Buck
Bear 471	BlackBearNEWH		Wildlife_10-221206	Wildlife_10-221207	Undetermined	Undetermined	29.9392	Wildlife_10-221206	Wildlife_10_E-230125	Undetermined	29.6191					CORNWALL	F2	MALE
Bear 472	BEAR		Wildlife_10-221206	Wildlife_10-221207	Undetermined	38.8456	29.3874	Wildlife_10-221206	Wildlife_10_E-230125	Undetermined	28.7024
Negative Control			Wildlife_11-221215	Wildlife_11-221216	Undetermined	Undetermined	29.9282	Wildlife_11-221215	Wildlife_11_E-230125	Undetermined	30.2327
