# Supplementary material for: Surveillance of Vermont wildlife in 2021–2022 reveals no detected SARS-CoV-2 viral RNA
Source: Sci Rep. 2023 Sep 6;13:14683. doi: 10.1038/s41598-023-39232-0 (PMC10482933; doi:10.1038/s41598-023-39232-0)
Supplement: Supplementary file 3 — Supplementary Information 3. [file 41598_2023_39232_MOESM3_ESM.xlsx]

## Sheet: Sheet1
	RT-PCR		PCR (no RT)
Sample Name	N1 Cт	N2 Cт	N1 Cт	N2 Cт
CoV POS #1	31.1287	34.0921	36.441	35.9216
CoV POS #2	30.5454	30.9561	36.631	Undetermined
CoV POS #3	31.5581	31.9114	36.3896	Undetermined
BSC floor	35.6222	37.9014	37.5141	Undetermined
BSC sash	32.5169	33.7533	32.2529	32.9914
BSC pipettes	28.1787	29.0905	28.0973	28.6813
Bench	23.6444	24.3079	23.5633	24.1358
Bench pipettes	27.1731	28.0382	27.0933	27.6189
Negative control (lab)	Undetermined	Undetermined	Undetermined	Undetermined
Deer 302	35.0038	35.397	34.5218	35.4413
Deer 319	35.3443	35.4589	33.6283	35.0756
Deer 322	34.1598	34.8437	33.7653	34.8956
Deer 348	35.8534	36.2471	33.4514	34.379
Deer 349	36.3225	37.3254	34.3717	36.3617
Deer 395	32.3056	35.7818	31.289	31.9504
Deer 396	36.571	39.5989	37.0532	34.2275
Deer 397	35.0214	Undetermined	36.5598	Undetermined
Deer 417	33.4087	33.9781	33.0608	32.8444
Deer 419	Undetermined	Undetermined	Undetermined	Undetermined
Deer 440	34.5947	35.976	33.5991	35.1399
Deer 448	38.127	Undetermined	34.3249	35.8494
Deer 463	36.5486	38.4525	34.2751	36.1647
NTC	Undetermined	Undetermined	Undetermined	Undetermined
NTC	Undetermined	Undetermined	Undetermined	Undetermined
NTC	Undetermined	Undetermined	Undetermined	Undetermined
NTC	Undetermined	Undetermined	Undetermined	Undetermined
NTC	Undetermined	Undetermined	Undetermined	Undetermined
NTC	Undetermined	Undetermined	Undetermined	Undetermined
NTC	Undetermined	Undetermined	Undetermined	Undetermined
NTC	Undetermined	Undetermined	Undetermined	Undetermined
HeLa Cell Line	Undetermined	Undetermined	Undetermined	Undetermined
