# Supplementary material for: Surveillance of Vermont wildlife in 2021–2022 reveals no detected SARS-CoV-2 viral RNA
Source: Sci Rep. 2023 Sep 6;13:14683. doi: 10.1038/s41598-023-39232-0 (PMC10482933; doi:10.1038/s41598-023-39232-0)
Supplement: Supplementary file 4 — Supplementary Information 4. [file 41598_2023_39232_MOESM4_ESM.xlsx]

## Sheet: Codebook
Codebook
date	date of reported cases in Vermont (YYYY/MM/DD)
map_county	Vermont county being reported
C_New	New cases of human COVID-19 in Vermont
Test Date	date of reported cases in New York (YYYY/MM/DD)
County	New York county being reported
New Positives	New cases of human COVID-19 in New York

## Sheet: VT Population
VT 2020 Census Data by County
County	Number of People
Chittenden	168323
Rutland	60572
Washington	59807
Windsor	57753
Franklin	49946
Windham	45905
Addison	37363
Bennington	37347
Caledonia	30233
Orange	29277
Orleans	27393
Lamoille	25945
Grand Isle	7293
Essex	5920
Data source	https://www.census.gov/library/stories/state-by-state/vermont-population-change-between-census-decade.html

## Sheet: NY Population
NY 2020 Census Data by County
County	Number of People
Kings	2736074
Queens	2405464
NY	1694251
Suffolk	1525920
Bronx	1472654
Nassau	1395774
Westchester	1004457
Erie	954236
Monroe	759443
Richmond	495747
Onondaga	476516
Orange	401310
Rockland	338329
Albany	314848
Dutchess	295911
Saratoga	235509
Oneida	232125
Niagara	212666
Broome	198683
Ulster	181851
Rensselaer	161130
Schenectady	158061
Chautauqua	127657
Oswego	117525
Jefferson	116721
Ontario	112458
St. Lawrence	108505
Tompkins	105740
Putnam	97668
Steuben	93584
Wayne	91283
Chemung	84148
Clinton	79843
Sullivan	78624
Cattaraugus	77042
Cayuga	76248
Madison	68016
Warren	65737
Livingston	61834
Columbia	61570
Washington	61302
Herkimer	60139
Otsego	58524
Genesee	58388
Fulton	53324
Montgomery	49532
Tioga	48455
Greene	47931
Frankin	47555
Chenango	47220
Cortland	46809
Allegany	46456
Delaware	44308
Wyoming	40531
Orleans	40343
Essex	37381
Seneca	33814
Schoharie	29714
Lewis	26582
Yates	24774
Schuyler	17898
Hamilton	5107
Data source	https://www.census.gov/library/stories/state-by-state/new-york-population-change-between-census-decade.html

## Sheet: VT Oct-Nov 2022
Vermont reported human COVID-19 cases
date	map_county	C_New
2022/10/15 03:59:59+00	Addison County	1
2022/10/16 03:59:59+00	Addison County	8
2022/10/17 03:59:59+00	Addison County	4
2022/10/18 03:59:59+00	Addison County	4
2022/10/19 03:59:59+00	Addison County	0
2022/10/20 03:59:59+00	Addison County	8
2022/10/21 03:59:59+00	Addison County	2
2022/10/22 03:59:59+00	Addison County	4
2022/10/23 03:59:59+00	Addison County	2
2022/10/24 03:59:59+00	Addison County	1
2022/10/25 03:59:59+00	Addison County	4
2022/10/26 03:59:59+00	Addison County	7
2022/10/27 03:59:59+00	Addison County	3
2022/10/28 03:59:59+00	Addison County	2
2022/10/29 03:59:59+00	Addison County	3
2022/10/30 03:59:59+00	Addison County	2
2022/10/31 03:59:59+00	Addison County	1
2022/11/01 03:59:59+00	Addison County	2
2022/11/02 03:59:59+00	Addison County	2
2022/11/03 03:59:59+00	Addison County	3
2022/11/04 03:59:59+00	Addison County	5
2022/11/05 03:59:59+00	Addison County	1
2022/11/06 03:59:59+00	Addison County	2
2022/11/07 05:00:00+00	Addison County	2
2022/11/08 05:00:00+00	Addison County	5
2022/11/09 05:00:00+00	Addison County	1
2022/11/10 05:00:00+00	Addison County	4
2022/11/11 05:00:00+00	Addison County	0
2022/11/12 05:00:00+00	Addison County	0
2022/11/13 05:00:00+00	Addison County	0
2022/11/14 05:00:00+00	Addison County	2
2022/11/15 05:00:00+00	Addison County	2
2022/10/15 03:59:59+00	Bennington County	7
2022/10/16 03:59:59+00	Bennington County	2
2022/10/17 03:59:59+00	Bennington County	12
2022/10/18 03:59:59+00	Bennington County	15
2022/10/19 03:59:59+00	Bennington County	13
2022/10/20 03:59:59+00	Bennington County	10
2022/10/21 03:59:59+00	Bennington County	11
2022/10/22 03:59:59+00	Bennington County	5
2022/10/23 03:59:59+00	Bennington County	5
2022/10/24 03:59:59+00	Bennington County	4
2022/10/25 03:59:59+00	Bennington County	4
2022/10/26 03:59:59+00	Bennington County	3
2022/10/27 03:59:59+00	Bennington County	8
2022/10/28 03:59:59+00	Bennington County	5
2022/10/29 03:59:59+00	Bennington County	4
2022/10/30 03:59:59+00	Bennington County	1
2022/10/31 03:59:59+00	Bennington County	8
2022/11/01 03:59:59+00	Bennington County	10
2022/11/02 03:59:59+00	Bennington County	10
2022/11/03 03:59:59+00	Bennington County	1
2022/11/04 03:59:59+00	Bennington County	4
2022/11/05 03:59:59+00	Bennington County	2
2022/11/06 03:59:59+00	Bennington County	7
2022/11/07 05:00:00+00	Bennington County	11
2022/11/08 05:00:00+00	Bennington County	2
2022/11/09 05:00:00+00	Bennington County	6
2022/11/10 05:00:00+00	Bennington County	6
2022/11/11 05:00:00+00	Bennington County	3
2022/11/12 05:00:00+00	Bennington County	4
2022/11/13 05:00:00+00	Bennington County	2
2022/11/14 05:00:00+00	Bennington County	5
2022/11/15 05:00:00+00	Bennington County	2
2022/10/15 03:59:59+00	Caledonia County	1
2022/10/16 03:59:59+00	Caledonia County	3
2022/10/17 03:59:59+00	Caledonia County	1
2022/10/18 03:59:59+00	Caledonia County	0
2022/10/19 03:59:59+00	Caledonia County	1
2022/10/20 03:59:59+00	Caledonia County	4
2022/10/21 03:59:59+00	Caledonia County	3
2022/10/22 03:59:59+00	Caledonia County	2
2022/10/23 03:59:59+00	Caledonia County	0
2022/10/24 03:59:59+00	Caledonia County	4
2022/10/25 03:59:59+00	Caledonia County	2
2022/10/26 03:59:59+00	Caledonia County	1
2022/10/27 03:59:59+00	Caledonia County	4
2022/10/28 03:59:59+00	Caledonia County	1
2022/10/29 03:59:59+00	Caledonia County	1
2022/10/30 03:59:59+00	Caledonia County	0
2022/10/31 03:59:59+00	Caledonia County	1
2022/11/01 03:59:59+00	Caledonia County	0
2022/11/02 03:59:59+00	Caledonia County	1
2022/11/03 03:59:59+00	Caledonia County	2
2022/11/04 03:59:59+00	Caledonia County	0
2022/11/05 03:59:59+00	Caledonia County	2
2022/11/06 03:59:59+00	Caledonia County	1
2022/11/07 05:00:00+00	Caledonia County	1
2022/11/08 05:00:00+00	Caledonia County	2
2022/11/09 05:00:00+00	Caledonia County	1
2022/11/10 05:00:00+00	Caledonia County	0
2022/11/11 05:00:00+00	Caledonia County	0
2022/11/12 05:00:00+00	Caledonia County	2
2022/11/13 05:00:00+00	Caledonia County	0
2022/11/14 05:00:00+00	Caledonia County	2
2022/11/15 05:00:00+00	Caledonia County	1
2022/10/15 03:59:59+00	Chittenden County	13
2022/10/16 03:59:59+00	Chittenden County	15
2022/10/17 03:59:59+00	Chittenden County	14
2022/10/18 03:59:59+00	Chittenden County	17
2022/10/19 03:59:59+00	Chittenden County	17
2022/10/20 03:59:59+00	Chittenden County	20
2022/10/21 03:59:59+00	Chittenden County	18
2022/10/22 03:59:59+00	Chittenden County	14
2022/10/23 03:59:59+00	Chittenden County	12
2022/10/24 03:59:59+00	Chittenden County	8
2022/10/25 03:59:59+00	Chittenden County	27
2022/10/26 03:59:59+00	Chittenden County	16
2022/10/27 03:59:59+00	Chittenden County	13
2022/10/28 03:59:59+00	Chittenden County	19
2022/10/29 03:59:59+00	Chittenden County	8
2022/10/30 03:59:59+00	Chittenden County	4
2022/10/31 03:59:59+00	Chittenden County	9
2022/11/01 03:59:59+00	Chittenden County	22
2022/11/02 03:59:59+00	Chittenden County	9
2022/11/03 03:59:59+00	Chittenden County	10
2022/11/04 03:59:59+00	Chittenden County	15
2022/11/05 03:59:59+00	Chittenden County	5
2022/11/06 03:59:59+00	Chittenden County	6
2022/11/07 05:00:00+00	Chittenden County	5
2022/11/08 05:00:00+00	Chittenden County	28
2022/11/09 05:00:00+00	Chittenden County	9
2022/11/10 05:00:00+00	Chittenden County	11
2022/11/11 05:00:00+00	Chittenden County	13
2022/11/12 05:00:00+00	Chittenden County	16
2022/11/13 05:00:00+00	Chittenden County	4
2022/11/14 05:00:00+00	Chittenden County	8
2022/11/15 05:00:00+00	Chittenden County	13
2022/10/15 03:59:59+00	Essex County	0
2022/10/16 03:59:59+00	Essex County	0
2022/10/17 03:59:59+00	Essex County	0
2022/10/18 03:59:59+00	Essex County	0
2022/10/19 03:59:59+00	Essex County	1
2022/10/20 03:59:59+00	Essex County	4
2022/10/21 03:59:59+00	Essex County	0
2022/10/22 03:59:59+00	Essex County	1
2022/10/23 03:59:59+00	Essex County	0
2022/10/24 03:59:59+00	Essex County	2
2022/10/25 03:59:59+00	Essex County	1
2022/10/26 03:59:59+00	Essex County	0
2022/10/27 03:59:59+00	Essex County	0
2022/10/28 03:59:59+00	Essex County	0
2022/10/29 03:59:59+00	Essex County	0
2022/10/30 03:59:59+00	Essex County	0
2022/10/31 03:59:59+00	Essex County	4
2022/11/01 03:59:59+00	Essex County	0
2022/11/02 03:59:59+00	Essex County	0
2022/11/03 03:59:59+00	Essex County	1
2022/11/04 03:59:59+00	Essex County	0
2022/11/05 03:59:59+00	Essex County	0
2022/11/06 03:59:59+00	Essex County	0
2022/11/07 05:00:00+00	Essex County	0
2022/11/08 05:00:00+00	Essex County	0
2022/11/09 05:00:00+00	Essex County	0
2022/11/10 05:00:00+00	Essex County	2
2022/11/11 05:00:00+00	Essex County	0
2022/11/12 05:00:00+00	Essex County	0
2022/11/13 05:00:00+00	Essex County	0
2022/11/14 05:00:00+00	Essex County	0
2022/11/15 05:00:00+00	Essex County	0
2022/10/15 03:59:59+00	Franklin County	10
2022/10/16 03:59:59+00	Franklin County	5
2022/10/17 03:59:59+00	Franklin County	7
2022/10/18 03:59:59+00	Franklin County	3
2022/10/19 03:59:59+00	Franklin County	6
2022/10/20 03:59:59+00	Franklin County	2
2022/10/21 03:59:59+00	Franklin County	4
2022/10/22 03:59:59+00	Franklin County	5
2022/10/23 03:59:59+00	Franklin County	8
2022/10/24 03:59:59+00	Franklin County	4
2022/10/25 03:59:59+00	Franklin County	6
2022/10/26 03:59:59+00	Franklin County	9
2022/10/27 03:59:59+00	Franklin County	4
2022/10/28 03:59:59+00	Franklin County	11
2022/10/29 03:59:59+00	Franklin County	4
2022/10/30 03:59:59+00	Franklin County	4
2022/10/31 03:59:59+00	Franklin County	3
2022/11/01 03:59:59+00	Franklin County	3
2022/11/02 03:59:59+00	Franklin County	6
2022/11/03 03:59:59+00	Franklin County	3
2022/11/04 03:59:59+00	Franklin County	5
2022/11/05 03:59:59+00	Franklin County	1
2022/11/06 03:59:59+00	Franklin County	2
2022/11/07 05:00:00+00	Franklin County	6
2022/11/08 05:00:00+00	Franklin County	6
2022/11/09 05:00:00+00	Franklin County	5
2022/11/10 05:00:00+00	Franklin County	2
2022/11/11 05:00:00+00	Franklin County	7
2022/11/12 05:00:00+00	Franklin County	3
2022/11/13 05:00:00+00	Franklin County	2
2022/11/14 05:00:00+00	Franklin County	3
2022/11/15 05:00:00+00	Franklin County	2
2022/10/15 03:59:59+00	Grand Isle County	2
2022/10/16 03:59:59+00	Grand Isle County	0
2022/10/17 03:59:59+00	Grand Isle County	1
2022/10/18 03:59:59+00	Grand Isle County	0
2022/10/19 03:59:59+00	Grand Isle County	1
2022/10/20 03:59:59+00	Grand Isle County	0
2022/10/21 03:59:59+00	Grand Isle County	0
2022/10/22 03:59:59+00	Grand Isle County	0
2022/10/23 03:59:59+00	Grand Isle County	0
2022/10/24 03:59:59+00	Grand Isle County	0
2022/10/25 03:59:59+00	Grand Isle County	1
2022/10/26 03:59:59+00	Grand Isle County	0
2022/10/27 03:59:59+00	Grand Isle County	0
2022/10/28 03:59:59+00	Grand Isle County	0
2022/10/29 03:59:59+00	Grand Isle County	0
2022/10/30 03:59:59+00	Grand Isle County	1
2022/10/31 03:59:59+00	Grand Isle County	0
2022/11/01 03:59:59+00	Grand Isle County	0
2022/11/02 03:59:59+00	Grand Isle County	0
2022/11/03 03:59:59+00	Grand Isle County	2
2022/11/04 03:59:59+00	Grand Isle County	1
2022/11/05 03:59:59+00	Grand Isle County	0
2022/11/06 03:59:59+00	Grand Isle County	0
2022/11/07 05:00:00+00	Grand Isle County	0
2022/11/08 05:00:00+00	Grand Isle County	0
2022/11/09 05:00:00+00	Grand Isle County	0
2022/11/10 05:00:00+00	Grand Isle County	0
2022/11/11 05:00:00+00	Grand Isle County	1
2022/11/12 05:00:00+00	Grand Isle County	0
2022/11/13 05:00:00+00	Grand Isle County	0
2022/11/14 05:00:00+00	Grand Isle County	0
2022/11/15 05:00:00+00	Grand Isle County	0
2022/10/15 03:59:59+00	Lamoille County	2
2022/10/16 03:59:59+00	Lamoille County	0
2022/10/17 03:59:59+00	Lamoille County	1
2022/10/18 03:59:59+00	Lamoille County	1
2022/10/19 03:59:59+00	Lamoille County	2
2022/10/20 03:59:59+00	Lamoille County	1
2022/10/21 03:59:59+00	Lamoille County	3
2022/10/22 03:59:59+00	Lamoille County	0
2022/10/23 03:59:59+00	Lamoille County	0
2022/10/24 03:59:59+00	Lamoille County	1
2022/10/25 03:59:59+00	Lamoille County	2
2022/10/26 03:59:59+00	Lamoille County	5
2022/10/27 03:59:59+00	Lamoille County	1
2022/10/28 03:59:59+00	Lamoille County	1
2022/10/29 03:59:59+00	Lamoille County	1
2022/10/30 03:59:59+00	Lamoille County	0
2022/10/31 03:59:59+00	Lamoille County	1
2022/11/01 03:59:59+00	Lamoille County	1
2022/11/02 03:59:59+00	Lamoille County	2
2022/11/03 03:59:59+00	Lamoille County	0
2022/11/04 03:59:59+00	Lamoille County	3
2022/11/05 03:59:59+00	Lamoille County	0
2022/11/06 03:59:59+00	Lamoille County	0
2022/11/07 05:00:00+00	Lamoille County	0
2022/11/08 05:00:00+00	Lamoille County	0
2022/11/09 05:00:00+00	Lamoille County	0
2022/11/10 05:00:00+00	Lamoille County	1
2022/11/11 05:00:00+00	Lamoille County	0
2022/11/12 05:00:00+00	Lamoille County	0
2022/11/13 05:00:00+00	Lamoille County	0
2022/11/14 05:00:00+00	Lamoille County	1
2022/11/15 05:00:00+00	Lamoille County	2
2022/10/15 03:59:59+00	Orange County	1
2022/10/16 03:59:59+00	Orange County	1
2022/10/17 03:59:59+00	Orange County	1
2022/10/18 03:59:59+00	Orange County	5
2022/10/19 03:59:59+00	Orange County	1
2022/10/20 03:59:59+00	Orange County	2
2022/10/21 03:59:59+00	Orange County	0
2022/10/22 03:59:59+00	Orange County	0
2022/10/23 03:59:59+00	Orange County	1
2022/10/24 03:59:59+00	Orange County	3
2022/10/25 03:59:59+00	Orange County	1
2022/10/26 03:59:59+00	Orange County	5
2022/10/27 03:59:59+00	Orange County	1
2022/10/28 03:59:59+00	Orange County	7
2022/10/29 03:59:59+00	Orange County	1
2022/10/30 03:59:59+00	Orange County	0
2022/10/31 03:59:59+00	Orange County	5
2022/11/01 03:59:59+00	Orange County	4
2022/11/02 03:59:59+00	Orange County	4
2022/11/03 03:59:59+00	Orange County	2
2022/11/04 03:59:59+00	Orange County	2
2022/11/05 03:59:59+00	Orange County	0
2022/11/06 03:59:59+00	Orange County	2
2022/11/07 05:00:00+00	Orange County	2
2022/11/08 05:00:00+00	Orange County	4
2022/11/09 05:00:00+00	Orange County	1
2022/11/10 05:00:00+00	Orange County	1
2022/11/11 05:00:00+00	Orange County	1
2022/11/12 05:00:00+00	Orange County	1
2022/11/13 05:00:00+00	Orange County	1
2022/11/14 05:00:00+00	Orange County	1
2022/11/15 05:00:00+00	Orange County	1
2022/10/15 03:59:59+00	Orleans County	0
2022/10/16 03:59:59+00	Orleans County	0
2022/10/17 03:59:59+00	Orleans County	1
2022/10/18 03:59:59+00	Orleans County	0
2022/10/19 03:59:59+00	Orleans County	2
2022/10/20 03:59:59+00	Orleans County	1
2022/10/21 03:59:59+00	Orleans County	0
2022/10/22 03:59:59+00	Orleans County	1
2022/10/23 03:59:59+00	Orleans County	0
2022/10/24 03:59:59+00	Orleans County	1
2022/10/25 03:59:59+00	Orleans County	0
2022/10/26 03:59:59+00	Orleans County	0
2022/10/27 03:59:59+00	Orleans County	0
2022/10/28 03:59:59+00	Orleans County	2
2022/10/29 03:59:59+00	Orleans County	0
2022/10/30 03:59:59+00	Orleans County	0
2022/10/31 03:59:59+00	Orleans County	1
2022/11/01 03:59:59+00	Orleans County	2
2022/11/02 03:59:59+00	Orleans County	0
2022/11/03 03:59:59+00	Orleans County	1
2022/11/04 03:59:59+00	Orleans County	0
2022/11/05 03:59:59+00	Orleans County	0
2022/11/06 03:59:59+00	Orleans County	0
2022/11/07 05:00:00+00	Orleans County	0
2022/11/08 05:00:00+00	Orleans County	1
2022/11/09 05:00:00+00	Orleans County	0
2022/11/10 05:00:00+00	Orleans County	1
2022/11/11 05:00:00+00	Orleans County	0
2022/11/12 05:00:00+00	Orleans County	0
2022/11/13 05:00:00+00	Orleans County	0
2022/11/14 05:00:00+00	Orleans County	1
2022/11/15 05:00:00+00	Orleans County	0
2022/10/15 03:59:59+00	Pending Validation	4
2022/10/16 03:59:59+00	Pending Validation	5
2022/10/17 03:59:59+00	Pending Validation	9
2022/10/18 03:59:59+00	Pending Validation	8
2022/10/19 03:59:59+00	Pending Validation	3
2022/10/20 03:59:59+00	Pending Validation	8
2022/10/21 03:59:59+00	Pending Validation	9
2022/10/22 03:59:59+00	Pending Validation	4
2022/10/23 03:59:59+00	Pending Validation	4
2022/10/24 03:59:59+00	Pending Validation	7
2022/10/25 03:59:59+00	Pending Validation	9
2022/10/26 03:59:59+00	Pending Validation	5
2022/10/27 03:59:59+00	Pending Validation	4
2022/10/28 03:59:59+00	Pending Validation	5
2022/10/29 03:59:59+00	Pending Validation	3
2022/10/30 03:59:59+00	Pending Validation	0
2022/10/31 03:59:59+00	Pending Validation	5
2022/11/01 03:59:59+00	Pending Validation	8
2022/11/02 03:59:59+00	Pending Validation	6
2022/11/03 03:59:59+00	Pending Validation	5
2022/11/04 03:59:59+00	Pending Validation	4
2022/11/05 03:59:59+00	Pending Validation	1
2022/11/06 03:59:59+00	Pending Validation	1
2022/11/07 05:00:00+00	Pending Validation	5
2022/11/08 05:00:00+00	Pending Validation	13
2022/11/09 05:00:00+00	Pending Validation	5
2022/11/10 05:00:00+00	Pending Validation	8
2022/11/11 05:00:00+00	Pending Validation	0
2022/11/12 05:00:00+00	Pending Validation	3
2022/11/13 05:00:00+00	Pending Validation	2
2022/11/14 05:00:00+00	Pending Validation	1
2022/11/15 05:00:00+00	Pending Validation	1
2022/10/15 03:59:59+00	Rutland County	6
2022/10/16 03:59:59+00	Rutland County	5
2022/10/17 03:59:59+00	Rutland County	12
2022/10/18 03:59:59+00	Rutland County	19
2022/10/19 03:59:59+00	Rutland County	16
2022/10/20 03:59:59+00	Rutland County	16
2022/10/21 03:59:59+00	Rutland County	20
2022/10/22 03:59:59+00	Rutland County	6
2022/10/23 03:59:59+00	Rutland County	6
2022/10/24 03:59:59+00	Rutland County	13
2022/10/25 03:59:59+00	Rutland County	15
2022/10/26 03:59:59+00	Rutland County	11
2022/10/27 03:59:59+00	Rutland County	10
2022/10/28 03:59:59+00	Rutland County	24
2022/10/29 03:59:59+00	Rutland County	2
2022/10/30 03:59:59+00	Rutland County	6
2022/10/31 03:59:59+00	Rutland County	19
2022/11/01 03:59:59+00	Rutland County	11
2022/11/02 03:59:59+00	Rutland County	9
2022/11/03 03:59:59+00	Rutland County	12
2022/11/04 03:59:59+00	Rutland County	12
2022/11/05 03:59:59+00	Rutland County	10
2022/11/06 03:59:59+00	Rutland County	3
2022/11/07 05:00:00+00	Rutland County	10
2022/11/08 05:00:00+00	Rutland County	7
2022/11/09 05:00:00+00	Rutland County	6
2022/11/10 05:00:00+00	Rutland County	4
2022/11/11 05:00:00+00	Rutland County	9
2022/11/12 05:00:00+00	Rutland County	5
2022/11/13 05:00:00+00	Rutland County	3
2022/11/14 05:00:00+00	Rutland County	0
2022/11/15 05:00:00+00	Rutland County	6
2022/10/15 03:59:59+00	Washington County	7
2022/10/16 03:59:59+00	Washington County	8
2022/10/17 03:59:59+00	Washington County	5
2022/10/18 03:59:59+00	Washington County	12
2022/10/19 03:59:59+00	Washington County	8
2022/10/20 03:59:59+00	Washington County	7
2022/10/21 03:59:59+00	Washington County	3
2022/10/22 03:59:59+00	Washington County	8
2022/10/23 03:59:59+00	Washington County	1
2022/10/24 03:59:59+00	Washington County	5
2022/10/25 03:59:59+00	Washington County	6
2022/10/26 03:59:59+00	Washington County	10
2022/10/27 03:59:59+00	Washington County	0
2022/10/28 03:59:59+00	Washington County	5
2022/10/29 03:59:59+00	Washington County	8
2022/10/30 03:59:59+00	Washington County	2
2022/10/31 03:59:59+00	Washington County	13
2022/11/01 03:59:59+00	Washington County	4
2022/11/02 03:59:59+00	Washington County	1
2022/11/03 03:59:59+00	Washington County	8
2022/11/04 03:59:59+00	Washington County	3
2022/11/05 03:59:59+00	Washington County	2
2022/11/06 03:59:59+00	Washington County	3
2022/11/07 05:00:00+00	Washington County	5
2022/11/08 05:00:00+00	Washington County	8
2022/11/09 05:00:00+00	Washington County	3
2022/11/10 05:00:00+00	Washington County	4
2022/11/11 05:00:00+00	Washington County	5
2022/11/12 05:00:00+00	Washington County	4
2022/11/13 05:00:00+00	Washington County	1
2022/11/14 05:00:00+00	Washington County	2
2022/11/15 05:00:00+00	Washington County	4
2022/10/15 03:59:59+00	Windham County	7
2022/10/16 03:59:59+00	Windham County	4
2022/10/17 03:59:59+00	Windham County	5
2022/10/18 03:59:59+00	Windham County	13
2022/10/19 03:59:59+00	Windham County	3
2022/10/20 03:59:59+00	Windham County	8
2022/10/21 03:59:59+00	Windham County	8
2022/10/22 03:59:59+00	Windham County	8
2022/10/23 03:59:59+00	Windham County	1
2022/10/24 03:59:59+00	Windham County	9
2022/10/25 03:59:59+00	Windham County	6
2022/10/26 03:59:59+00	Windham County	19
2022/10/27 03:59:59+00	Windham County	11
2022/10/28 03:59:59+00	Windham County	15
2022/10/29 03:59:59+00	Windham County	11
2022/10/30 03:59:59+00	Windham County	3
2022/10/31 03:59:59+00	Windham County	9
2022/11/01 03:59:59+00	Windham County	7
2022/11/02 03:59:59+00	Windham County	15
2022/11/03 03:59:59+00	Windham County	3
2022/11/04 03:59:59+00	Windham County	8
2022/11/05 03:59:59+00	Windham County	6
2022/11/06 03:59:59+00	Windham County	4
2022/11/07 05:00:00+00	Windham County	5
2022/11/08 05:00:00+00	Windham County	6
2022/11/09 05:00:00+00	Windham County	7
2022/11/10 05:00:00+00	Windham County	12
2022/11/11 05:00:00+00	Windham County	3
2022/11/12 05:00:00+00	Windham County	2
2022/11/13 05:00:00+00	Windham County	5
2022/11/14 05:00:00+00	Windham County	5
2022/11/15 05:00:00+00	Windham County	6
2022/10/15 03:59:59+00	Windsor County	3
2022/10/16 03:59:59+00	Windsor County	5
2022/10/17 03:59:59+00	Windsor County	13
2022/10/18 03:59:59+00	Windsor County	16
2022/10/19 03:59:59+00	Windsor County	10
2022/10/20 03:59:59+00	Windsor County	6
2022/10/21 03:59:59+00	Windsor County	6
2022/10/22 03:59:59+00	Windsor County	8
2022/10/23 03:59:59+00	Windsor County	1
2022/10/24 03:59:59+00	Windsor County	13
2022/10/25 03:59:59+00	Windsor County	10
2022/10/26 03:59:59+00	Windsor County	8
2022/10/27 03:59:59+00	Windsor County	6
2022/10/28 03:59:59+00	Windsor County	9
2022/10/29 03:59:59+00	Windsor County	12
2022/10/30 03:59:59+00	Windsor County	2
2022/10/31 03:59:59+00	Windsor County	6
2022/11/01 03:59:59+00	Windsor County	4
2022/11/02 03:59:59+00	Windsor County	5
2022/11/03 03:59:59+00	Windsor County	18
2022/11/04 03:59:59+00	Windsor County	5
2022/11/05 03:59:59+00	Windsor County	6
2022/11/06 03:59:59+00	Windsor County	3
2022/11/07 05:00:00+00	Windsor County	10
2022/11/08 05:00:00+00	Windsor County	10
2022/11/09 05:00:00+00	Windsor County	3
2022/11/10 05:00:00+00	Windsor County	8
2022/11/11 05:00:00+00	Windsor County	3
2022/11/12 05:00:00+00	Windsor County	2
2022/11/13 05:00:00+00	Windsor County	3
2022/11/14 05:00:00+00	Windsor County	5
2022/11/15 05:00:00+00	Windsor County	4

## Sheet: NY Oct-NoV 2022
New York reported human COVID-19 cases
Test Date	County	New Positives
2022-11-15	Albany	43
2022-11-14	Albany	16
2022-11-13	Albany	23
2022-11-12	Albany	30
2022-11-11	Albany	36
2022-11-10	Albany	33
2022-11-09	Albany	52
2022-11-08	Albany	38
2022-11-07	Albany	29
2022-11-06	Albany	31
2022-11-05	Albany	39
2022-11-04	Albany	52
2022-11-03	Albany	60
2022-11-02	Albany	68
2022-11-01	Albany	47
2022-10-31	Albany	46
2022-10-30	Albany	32
2022-10-29	Albany	32
2022-10-28	Albany	59
2022-10-27	Albany	43
2022-10-26	Albany	67
2022-10-25	Albany	71
2022-10-24	Albany	39
2022-10-23	Albany	20
2022-10-22	Albany	48
2022-10-21	Albany	61
2022-10-20	Albany	49
2022-10-19	Albany	73
2022-10-18	Albany	78
2022-10-17	Albany	25
2022-10-16	Albany	39
2022-10-15	Albany	57
2022-11-15	Allegany	5
2022-11-14	Allegany	0
2022-11-13	Allegany	0
2022-11-12	Allegany	4
2022-11-11	Allegany	8
2022-11-10	Allegany	4
2022-11-09	Allegany	5
2022-11-08	Allegany	9
2022-11-07	Allegany	0
2022-11-06	Allegany	3
2022-11-05	Allegany	2
2022-11-04	Allegany	1
2022-11-03	Allegany	5
2022-11-02	Allegany	5
2022-11-01	Allegany	7
2022-10-31	Allegany	2
2022-10-30	Allegany	4
2022-10-29	Allegany	4
2022-10-28	Allegany	11
2022-10-27	Allegany	6
2022-10-26	Allegany	4
2022-10-25	Allegany	3
2022-10-24	Allegany	6
2022-10-23	Allegany	6
2022-10-22	Allegany	2
2022-10-21	Allegany	3
2022-10-20	Allegany	4
2022-10-19	Allegany	9
2022-10-18	Allegany	2
2022-10-17	Allegany	6
2022-10-16	Allegany	3
2022-10-15	Allegany	2
2022-11-15	Bronx	392
2022-11-14	Bronx	286
2022-11-13	Bronx	226
2022-11-12	Bronx	276
2022-11-11	Bronx	384
2022-11-10	Bronx	389
2022-11-09	Bronx	391
2022-11-08	Bronx	372
2022-11-07	Bronx	277
2022-11-06	Bronx	263
2022-11-05	Bronx	304
2022-11-04	Bronx	393
2022-11-03	Bronx	412
2022-11-02	Bronx	417
2022-11-01	Bronx	342
2022-10-31	Bronx	201
2022-10-30	Bronx	208
2022-10-29	Bronx	272
2022-10-28	Bronx	332
2022-10-27	Bronx	388
2022-10-26	Bronx	388
2022-10-25	Bronx	311
2022-10-24	Bronx	213
2022-10-23	Bronx	180
2022-10-22	Bronx	221
2022-10-21	Bronx	308
2022-10-20	Bronx	343
2022-10-19	Bronx	273
2022-10-18	Bronx	237
2022-10-17	Bronx	203
2022-10-16	Bronx	166
2022-10-15	Bronx	286
2022-11-15	Broome	32
2022-11-14	Broome	25
2022-11-13	Broome	16
2022-11-12	Broome	18
2022-11-11	Broome	21
2022-11-10	Broome	25
2022-11-09	Broome	27
2022-11-08	Broome	36
2022-11-07	Broome	25
2022-11-06	Broome	14
2022-11-05	Broome	36
2022-11-04	Broome	42
2022-11-03	Broome	42
2022-11-02	Broome	53
2022-11-01	Broome	53
2022-10-31	Broome	21
2022-10-30	Broome	19
2022-10-29	Broome	39
2022-10-28	Broome	50
2022-10-27	Broome	41
2022-10-26	Broome	33
2022-10-25	Broome	50
2022-10-24	Broome	33
2022-10-23	Broome	24
2022-10-22	Broome	48
2022-10-21	Broome	35
2022-10-20	Broome	44
2022-10-19	Broome	44
2022-10-18	Broome	58
2022-10-17	Broome	24
2022-10-16	Broome	31
2022-10-15	Broome	53
2022-11-15	Capital Region	127
2022-11-14	Capital Region	67
2022-11-13	Capital Region	74
2022-11-12	Capital Region	89
2022-11-11	Capital Region	116
2022-11-10	Capital Region	129
2022-11-09	Capital Region	145
2022-11-08	Capital Region	190
2022-11-07	Capital Region	101
2022-11-06	Capital Region	122
2022-11-05	Capital Region	141
2022-11-04	Capital Region	154
2022-11-03	Capital Region	239
2022-11-02	Capital Region	195
2022-11-01	Capital Region	152
2022-10-31	Capital Region	130
2022-10-30	Capital Region	170
2022-10-29	Capital Region	119
2022-10-28	Capital Region	204
2022-10-27	Capital Region	184
2022-10-26	Capital Region	231
2022-10-25	Capital Region	229
2022-10-24	Capital Region	132
2022-10-23	Capital Region	96
2022-10-22	Capital Region	143
2022-10-21	Capital Region	176
2022-10-20	Capital Region	179
2022-10-19	Capital Region	253
2022-10-18	Capital Region	251
2022-10-17	Capital Region	129
2022-10-16	Capital Region	149
2022-10-15	Capital Region	188
2022-11-15	Cattaraugus	10
2022-11-14	Cattaraugus	5
2022-11-13	Cattaraugus	2
2022-11-12	Cattaraugus	5
2022-11-11	Cattaraugus	4
2022-11-10	Cattaraugus	10
2022-11-09	Cattaraugus	7
2022-11-08	Cattaraugus	15
2022-11-07	Cattaraugus	6
2022-11-06	Cattaraugus	3
2022-11-05	Cattaraugus	6
2022-11-04	Cattaraugus	6
2022-11-03	Cattaraugus	5
2022-11-02	Cattaraugus	11
2022-11-01	Cattaraugus	10
2022-10-31	Cattaraugus	10
2022-10-30	Cattaraugus	4
2022-10-29	Cattaraugus	11
2022-10-28	Cattaraugus	10
2022-10-27	Cattaraugus	12
2022-10-26	Cattaraugus	12
2022-10-25	Cattaraugus	17
2022-10-24	Cattaraugus	8
2022-10-23	Cattaraugus	10
2022-10-22	Cattaraugus	8
2022-10-21	Cattaraugus	7
2022-10-20	Cattaraugus	21
2022-10-19	Cattaraugus	14
2022-10-18	Cattaraugus	21
2022-10-17	Cattaraugus	7
2022-10-16	Cattaraugus	10
2022-10-15	Cattaraugus	12
2022-11-15	Cayuga	6
2022-11-14	Cayuga	7
2022-11-13	Cayuga	2
2022-11-12	Cayuga	9
2022-11-11	Cayuga	4
2022-11-10	Cayuga	10
2022-11-09	Cayuga	8
2022-11-08	Cayuga	4
2022-11-07	Cayuga	6
2022-11-06	Cayuga	5
2022-11-05	Cayuga	13
2022-11-04	Cayuga	6
2022-11-03	Cayuga	10
2022-11-02	Cayuga	9
2022-11-01	Cayuga	13
2022-10-31	Cayuga	6
2022-10-30	Cayuga	12
2022-10-29	Cayuga	4
2022-10-28	Cayuga	11
2022-10-27	Cayuga	17
2022-10-26	Cayuga	14
2022-10-25	Cayuga	13
2022-10-24	Cayuga	5
2022-10-23	Cayuga	13
2022-10-22	Cayuga	14
2022-10-21	Cayuga	11
2022-10-20	Cayuga	17
2022-10-19	Cayuga	13
2022-10-18	Cayuga	23
2022-10-17	Cayuga	8
2022-10-16	Cayuga	10
2022-10-15	Cayuga	12
2022-11-15	Central New York	68
2022-11-14	Central New York	46
2022-11-13	Central New York	37
2022-11-12	Central New York	51
2022-11-11	Central New York	81
2022-11-10	Central New York	85
2022-11-09	Central New York	84
2022-11-08	Central New York	92
2022-11-07	Central New York	65
2022-11-06	Central New York	68
2022-11-05	Central New York	93
2022-11-04	Central New York	89
2022-11-03	Central New York	99
2022-11-02	Central New York	117
2022-11-01	Central New York	101
2022-10-31	Central New York	71
2022-10-30	Central New York	73
2022-10-29	Central New York	80
2022-10-28	Central New York	135
2022-10-27	Central New York	138
2022-10-26	Central New York	169
2022-10-25	Central New York	118
2022-10-24	Central New York	107
2022-10-23	Central New York	91
2022-10-22	Central New York	118
2022-10-21	Central New York	124
2022-10-20	Central New York	169
2022-10-19	Central New York	154
2022-10-18	Central New York	159
2022-10-17	Central New York	114
2022-10-16	Central New York	91
2022-10-15	Central New York	166
2022-11-15	Chautauqua	4
2022-11-14	Chautauqua	6
2022-11-13	Chautauqua	7
2022-11-12	Chautauqua	6
2022-11-11	Chautauqua	4
2022-11-10	Chautauqua	7
2022-11-09	Chautauqua	12
2022-11-08	Chautauqua	13
2022-11-07	Chautauqua	13
2022-11-06	Chautauqua	5
2022-11-05	Chautauqua	9
2022-11-04	Chautauqua	14
2022-11-03	Chautauqua	12
2022-11-02	Chautauqua	12
2022-11-01	Chautauqua	11
2022-10-31	Chautauqua	19
2022-10-30	Chautauqua	10
2022-10-29	Chautauqua	12
2022-10-28	Chautauqua	9
2022-10-27	Chautauqua	15
2022-10-26	Chautauqua	24
2022-10-25	Chautauqua	22
2022-10-24	Chautauqua	19
2022-10-23	Chautauqua	17
2022-10-22	Chautauqua	15
2022-10-21	Chautauqua	16
2022-10-20	Chautauqua	15
2022-10-19	Chautauqua	19
2022-10-18	Chautauqua	21
2022-10-17	Chautauqua	15
2022-10-16	Chautauqua	20
2022-10-15	Chautauqua	16
2022-11-15	Chemung	17
2022-11-14	Chemung	8
2022-11-13	Chemung	10
2022-11-12	Chemung	14
2022-11-11	Chemung	14
2022-11-10	Chemung	21
2022-11-09	Chemung	14
2022-11-08	Chemung	19
2022-11-07	Chemung	17
2022-11-06	Chemung	18
2022-11-05	Chemung	19
2022-11-04	Chemung	22
2022-11-03	Chemung	26
2022-11-02	Chemung	23
2022-11-01	Chemung	26
2022-10-31	Chemung	14
2022-10-30	Chemung	16
2022-10-29	Chemung	20
2022-10-28	Chemung	21
2022-10-27	Chemung	22
2022-10-26	Chemung	26
2022-10-25	Chemung	31
2022-10-24	Chemung	16
2022-10-23	Chemung	7
2022-10-22	Chemung	14
2022-10-21	Chemung	21
2022-10-20	Chemung	16
2022-10-19	Chemung	25
2022-10-18	Chemung	13
2022-10-17	Chemung	10
2022-10-16	Chemung	13
2022-10-15	Chemung	26
2022-11-15	Chenango	6
2022-11-14	Chenango	4
2022-11-13	Chenango	5
2022-11-12	Chenango	4
2022-11-11	Chenango	5
2022-11-10	Chenango	5
2022-11-09	Chenango	5
2022-11-08	Chenango	12
2022-11-07	Chenango	2
2022-11-06	Chenango	6
2022-11-05	Chenango	5
2022-11-04	Chenango	9
2022-11-03	Chenango	14
2022-11-02	Chenango	6
2022-11-01	Chenango	8
2022-10-31	Chenango	11
2022-10-30	Chenango	1
2022-10-29	Chenango	7
2022-10-28	Chenango	4
2022-10-27	Chenango	9
2022-10-26	Chenango	8
2022-10-25	Chenango	7
2022-10-24	Chenango	4
2022-10-23	Chenango	6
2022-10-22	Chenango	9
2022-10-21	Chenango	11
2022-10-20	Chenango	8
2022-10-19	Chenango	11
2022-10-18	Chenango	5
2022-10-17	Chenango	6
2022-10-16	Chenango	7
2022-10-15	Chenango	6
2022-11-15	Clinton	6
2022-11-14	Clinton	8
2022-11-13	Clinton	7
2022-11-12	Clinton	6
2022-11-11	Clinton	12
2022-11-10	Clinton	11
2022-11-09	Clinton	13
2022-11-08	Clinton	9
2022-11-07	Clinton	4
2022-11-06	Clinton	6
2022-11-05	Clinton	8
2022-11-04	Clinton	9
2022-11-03	Clinton	15
2022-11-02	Clinton	17
2022-11-01	Clinton	9
2022-10-31	Clinton	4
2022-10-30	Clinton	11
2022-10-29	Clinton	16
2022-10-28	Clinton	7
2022-10-27	Clinton	15
2022-10-26	Clinton	25
2022-10-25	Clinton	17
2022-10-24	Clinton	6
2022-10-23	Clinton	9
2022-10-22	Clinton	9
2022-10-21	Clinton	17
2022-10-20	Clinton	19
2022-10-19	Clinton	20
2022-10-18	Clinton	13
2022-10-17	Clinton	16
2022-10-16	Clinton	21
2022-10-15	Clinton	21
2022-11-15	Columbia	1
2022-11-14	Columbia	7
2022-11-13	Columbia	2
2022-11-12	Columbia	4
2022-11-11	Columbia	3
2022-11-10	Columbia	5
2022-11-09	Columbia	8
2022-11-08	Columbia	19
2022-11-07	Columbia	10
2022-11-06	Columbia	6
2022-11-05	Columbia	12
2022-11-04	Columbia	5
2022-11-03	Columbia	16
2022-11-02	Columbia	7
2022-11-01	Columbia	10
2022-10-31	Columbia	3
2022-10-30	Columbia	6
2022-10-29	Columbia	5
2022-10-28	Columbia	11
2022-10-27	Columbia	7
2022-10-26	Columbia	8
2022-10-25	Columbia	9
2022-10-24	Columbia	10
2022-10-23	Columbia	4
2022-10-22	Columbia	4
2022-10-21	Columbia	8
2022-10-20	Columbia	6
2022-10-19	Columbia	8
2022-10-18	Columbia	12
2022-10-17	Columbia	6
2022-10-16	Columbia	4
2022-10-15	Columbia	11
2022-11-15	Cortland	5
2022-11-14	Cortland	7
2022-11-13	Cortland	3
2022-11-12	Cortland	6
2022-11-11	Cortland	13
2022-11-10	Cortland	5
2022-11-09	Cortland	7
2022-11-08	Cortland	4
2022-11-07	Cortland	4
2022-11-06	Cortland	5
2022-11-05	Cortland	6
2022-11-04	Cortland	10
2022-11-03	Cortland	3
2022-11-02	Cortland	2
2022-11-01	Cortland	12
2022-10-31	Cortland	2
2022-10-30	Cortland	6
2022-10-29	Cortland	8
2022-10-28	Cortland	7
2022-10-27	Cortland	13
2022-10-26	Cortland	11
2022-10-25	Cortland	2
2022-10-24	Cortland	1
2022-10-23	Cortland	4
2022-10-22	Cortland	6
2022-10-21	Cortland	2
2022-10-20	Cortland	7
2022-10-19	Cortland	4
2022-10-18	Cortland	7
2022-10-17	Cortland	4
2022-10-16	Cortland	1
2022-10-15	Cortland	4
2022-11-15	Delaware	3
2022-11-14	Delaware	2
2022-11-13	Delaware	1
2022-11-12	Delaware	3
2022-11-11	Delaware	8
2022-11-10	Delaware	4
2022-11-09	Delaware	3
2022-11-08	Delaware	8
2022-11-07	Delaware	3
2022-11-06	Delaware	4
2022-11-05	Delaware	6
2022-11-04	Delaware	7
2022-11-03	Delaware	4
2022-11-02	Delaware	10
2022-11-01	Delaware	7
2022-10-31	Delaware	0
2022-10-30	Delaware	3
2022-10-29	Delaware	7
2022-10-28	Delaware	6
2022-10-27	Delaware	5
2022-10-26	Delaware	6
2022-10-25	Delaware	7
2022-10-24	Delaware	6
2022-10-23	Delaware	3
2022-10-22	Delaware	8
2022-10-21	Delaware	3
2022-10-20	Delaware	5
2022-10-19	Delaware	7
2022-10-18	Delaware	9
2022-10-17	Delaware	5
2022-10-16	Delaware	1
2022-10-15	Delaware	3
2022-11-15	Dutchess	43
2022-11-14	Dutchess	30
2022-11-13	Dutchess	38
2022-11-12	Dutchess	35
2022-11-11	Dutchess	41
2022-11-10	Dutchess	59
2022-11-09	Dutchess	52
2022-11-08	Dutchess	52
2022-11-07	Dutchess	54
2022-11-06	Dutchess	43
2022-11-05	Dutchess	68
2022-11-04	Dutchess	39
2022-11-03	Dutchess	58
2022-11-02	Dutchess	62
2022-11-01	Dutchess	67
2022-10-31	Dutchess	30
2022-10-30	Dutchess	37
2022-10-29	Dutchess	57
2022-10-28	Dutchess	46
2022-10-27	Dutchess	55
2022-10-26	Dutchess	73
2022-10-25	Dutchess	61
2022-10-24	Dutchess	27
2022-10-23	Dutchess	53
2022-10-22	Dutchess	42
2022-10-21	Dutchess	48
2022-10-20	Dutchess	53
2022-10-19	Dutchess	61
2022-10-18	Dutchess	62
2022-10-17	Dutchess	42
2022-10-16	Dutchess	25
2022-10-15	Dutchess	36
2022-11-15	Erie	115
2022-11-14	Erie	65
2022-11-13	Erie	54
2022-11-12	Erie	64
2022-11-11	Erie	67
2022-11-10	Erie	118
2022-11-09	Erie	119
2022-11-08	Erie	145
2022-11-07	Erie	75
2022-11-06	Erie	95
2022-11-05	Erie	125
2022-11-04	Erie	141
2022-11-03	Erie	176
2022-11-02	Erie	173
2022-11-01	Erie	188
2022-10-31	Erie	69
2022-10-30	Erie	63
2022-10-29	Erie	121
2022-10-28	Erie	171
2022-10-27	Erie	215
2022-10-26	Erie	179
2022-10-25	Erie	178
2022-10-24	Erie	128
2022-10-23	Erie	112
2022-10-22	Erie	111
2022-10-21	Erie	138
2022-10-20	Erie	179
2022-10-19	Erie	179
2022-10-18	Erie	219
2022-10-17	Erie	105
2022-10-16	Erie	94
2022-10-15	Erie	126
2022-11-15	Essex	4
2022-11-14	Essex	2
2022-11-13	Essex	1
2022-11-12	Essex	1
2022-11-11	Essex	2
2022-11-10	Essex	6
2022-11-09	Essex	4
2022-11-08	Essex	5
2022-11-07	Essex	6
2022-11-06	Essex	6
2022-11-05	Essex	9
2022-11-04	Essex	4
2022-11-03	Essex	5
2022-11-02	Essex	6
2022-11-01	Essex	2
2022-10-31	Essex	1
2022-10-30	Essex	7
2022-10-29	Essex	2
2022-10-28	Essex	4
2022-10-27	Essex	3
2022-10-26	Essex	8
2022-10-25	Essex	9
2022-10-24	Essex	2
2022-10-23	Essex	3
2022-10-22	Essex	3
2022-10-21	Essex	10
2022-10-20	Essex	4
2022-10-19	Essex	9
2022-10-18	Essex	6
2022-10-17	Essex	5
2022-10-16	Essex	3
2022-10-15	Essex	5
2022-11-15	Finger Lakes	134
2022-11-14	Finger Lakes	65
2022-11-13	Finger Lakes	97
2022-11-12	Finger Lakes	137
2022-11-11	Finger Lakes	135
2022-11-10	Finger Lakes	129
2022-11-09	Finger Lakes	164
2022-11-08	Finger Lakes	135
2022-11-07	Finger Lakes	98
2022-11-06	Finger Lakes	117
2022-11-05	Finger Lakes	147
2022-11-04	Finger Lakes	162
2022-11-03	Finger Lakes	173
2022-11-02	Finger Lakes	219
2022-11-01	Finger Lakes	137
2022-10-31	Finger Lakes	73
2022-10-30	Finger Lakes	105
2022-10-29	Finger Lakes	129
2022-10-28	Finger Lakes	190
2022-10-27	Finger Lakes	189
2022-10-26	Finger Lakes	255
2022-10-25	Finger Lakes	177
2022-10-24	Finger Lakes	139
2022-10-23	Finger Lakes	110
2022-10-22	Finger Lakes	150
2022-10-21	Finger Lakes	188
2022-10-20	Finger Lakes	191
2022-10-19	Finger Lakes	227
2022-10-18	Finger Lakes	179
2022-10-17	Finger Lakes	146
2022-10-16	Finger Lakes	121
2022-10-15	Finger Lakes	171
2022-11-15	Franklin	5
2022-11-14	Franklin	3
2022-11-13	Franklin	3
2022-11-12	Franklin	3
2022-11-11	Franklin	3
2022-11-10	Franklin	2
2022-11-09	Franklin	4
2022-11-08	Franklin	7
2022-11-07	Franklin	1
2022-11-06	Franklin	2
2022-11-05	Franklin	3
2022-11-04	Franklin	5
2022-11-03	Franklin	4
2022-11-02	Franklin	9
2022-11-01	Franklin	5
2022-10-31	Franklin	6
2022-10-30	Franklin	3
2022-10-29	Franklin	6
2022-10-28	Franklin	5
2022-10-27	Franklin	7
2022-10-26	Franklin	14
2022-10-25	Franklin	10
2022-10-24	Franklin	5
2022-10-23	Franklin	6
2022-10-22	Franklin	12
2022-10-21	Franklin	11
2022-10-20	Franklin	10
2022-10-19	Franklin	16
2022-10-18	Franklin	10
2022-10-17	Franklin	5
2022-10-16	Franklin	5
2022-10-15	Franklin	7
2022-11-15	Fulton	4
2022-11-14	Fulton	5
2022-11-13	Fulton	4
2022-11-12	Fulton	9
2022-11-11	Fulton	5
2022-11-10	Fulton	5
2022-11-09	Fulton	7
2022-11-08	Fulton	10
2022-11-07	Fulton	5
2022-11-06	Fulton	3
2022-11-05	Fulton	9
2022-11-04	Fulton	13
2022-11-03	Fulton	8
2022-11-02	Fulton	13
2022-11-01	Fulton	14
2022-10-31	Fulton	6
2022-10-30	Fulton	13
2022-10-29	Fulton	10
2022-10-28	Fulton	12
2022-10-27	Fulton	14
2022-10-26	Fulton	14
2022-10-25	Fulton	12
2022-10-24	Fulton	8
2022-10-23	Fulton	12
2022-10-22	Fulton	8
2022-10-21	Fulton	3
2022-10-20	Fulton	11
2022-10-19	Fulton	15
2022-10-18	Fulton	16
2022-10-17	Fulton	7
2022-10-16	Fulton	9
2022-10-15	Fulton	11
2022-11-15	Genesee	8
2022-11-14	Genesee	1
2022-11-13	Genesee	1
2022-11-12	Genesee	11
2022-11-11	Genesee	8
2022-11-10	Genesee	5
2022-11-09	Genesee	11
2022-11-08	Genesee	7
2022-11-07	Genesee	5
2022-11-06	Genesee	9
2022-11-05	Genesee	11
2022-11-04	Genesee	12
2022-11-03	Genesee	13
2022-11-02	Genesee	11
2022-11-01	Genesee	8
2022-10-31	Genesee	6
2022-10-30	Genesee	3
2022-10-29	Genesee	6
2022-10-28	Genesee	6
2022-10-27	Genesee	10
2022-10-26	Genesee	9
2022-10-25	Genesee	11
2022-10-24	Genesee	11
2022-10-23	Genesee	10
2022-10-22	Genesee	9
2022-10-21	Genesee	15
2022-10-20	Genesee	3
2022-10-19	Genesee	16
2022-10-18	Genesee	10
2022-10-17	Genesee	13
2022-10-16	Genesee	4
2022-10-15	Genesee	10
2022-11-15	Greene	1
2022-11-14	Greene	0
2022-11-13	Greene	1
2022-11-12	Greene	3
2022-11-11	Greene	5
2022-11-10	Greene	1
2022-11-09	Greene	5
2022-11-08	Greene	18
2022-11-07	Greene	3
2022-11-06	Greene	1
2022-11-05	Greene	4
2022-11-04	Greene	6
2022-11-03	Greene	18
2022-11-02	Greene	4
2022-11-01	Greene	2
2022-10-31	Greene	3
2022-10-30	Greene	2
2022-10-29	Greene	3
2022-10-28	Greene	6
2022-10-27	Greene	5
2022-10-26	Greene	7
2022-10-25	Greene	9
2022-10-24	Greene	4
2022-10-23	Greene	2
2022-10-22	Greene	5
2022-10-21	Greene	8
2022-10-20	Greene	5
2022-10-19	Greene	3
2022-10-18	Greene	9
2022-10-17	Greene	4
2022-10-16	Greene	7
2022-10-15	Greene	5
2022-11-15	Hamilton	3
2022-11-14	Hamilton	0
2022-11-13	Hamilton	0
2022-11-12	Hamilton	0
2022-11-11	Hamilton	0
2022-11-10	Hamilton	0
2022-11-09	Hamilton	0
2022-11-08	Hamilton	0
2022-11-07	Hamilton	0
2022-11-06	Hamilton	0
2022-11-05	Hamilton	0
2022-11-04	Hamilton	1
2022-11-03	Hamilton	0
2022-11-02	Hamilton	3
2022-11-01	Hamilton	11
2022-10-31	Hamilton	0
2022-10-30	Hamilton	0
2022-10-29	Hamilton	1
2022-10-28	Hamilton	1
2022-10-27	Hamilton	1
2022-10-26	Hamilton	0
2022-10-25	Hamilton	0
2022-10-24	Hamilton	1
2022-10-23	Hamilton	2
2022-10-22	Hamilton	1
2022-10-21	Hamilton	0
2022-10-20	Hamilton	0
2022-10-19	Hamilton	0
2022-10-18	Hamilton	1
2022-10-17	Hamilton	0
2022-10-16	Hamilton	0
2022-10-15	Hamilton	2
2022-11-15	Herkimer	5
2022-11-14	Herkimer	0
2022-11-13	Herkimer	1
2022-11-12	Herkimer	5
2022-11-11	Herkimer	2
2022-11-10	Herkimer	4
2022-11-09	Herkimer	10
2022-11-08	Herkimer	10
2022-11-07	Herkimer	7
2022-11-06	Herkimer	3
2022-11-05	Herkimer	5
2022-11-04	Herkimer	11
2022-11-03	Herkimer	7
2022-11-02	Herkimer	8
2022-11-01	Herkimer	12
2022-10-31	Herkimer	5
2022-10-30	Herkimer	9
2022-10-29	Herkimer	4
2022-10-28	Herkimer	10
2022-10-27	Herkimer	13
2022-10-26	Herkimer	15
2022-10-25	Herkimer	12
2022-10-24	Herkimer	2
2022-10-23	Herkimer	4
2022-10-22	Herkimer	6
2022-10-21	Herkimer	10
2022-10-20	Herkimer	9
2022-10-19	Herkimer	18
2022-10-18	Herkimer	18
2022-10-17	Herkimer	18
2022-10-16	Herkimer	9
2022-10-15	Herkimer	7
2022-11-15	Jefferson	16
2022-11-14	Jefferson	17
2022-11-13	Jefferson	10
2022-11-12	Jefferson	7
2022-11-11	Jefferson	11
2022-11-10	Jefferson	19
2022-11-09	Jefferson	26
2022-11-08	Jefferson	25
2022-11-07	Jefferson	22
2022-11-06	Jefferson	19
2022-11-05	Jefferson	22
2022-11-04	Jefferson	24
2022-11-03	Jefferson	41
2022-11-02	Jefferson	12
2022-11-01	Jefferson	35
2022-10-31	Jefferson	21
2022-10-30	Jefferson	15
2022-10-29	Jefferson	7
2022-10-28	Jefferson	16
2022-10-27	Jefferson	29
2022-10-26	Jefferson	26
2022-10-25	Jefferson	24
2022-10-24	Jefferson	17
2022-10-23	Jefferson	9
2022-10-22	Jefferson	10
2022-10-21	Jefferson	15
2022-10-20	Jefferson	30
2022-10-19	Jefferson	21
2022-10-18	Jefferson	16
2022-10-17	Jefferson	33
2022-10-16	Jefferson	8
2022-10-15	Jefferson	17
2022-11-15	Kings	640
2022-11-14	Kings	491
2022-11-13	Kings	388
2022-11-12	Kings	513
2022-11-11	Kings	570
2022-11-10	Kings	747
2022-11-09	Kings	736
2022-11-08	Kings	698
2022-11-07	Kings	517
2022-11-06	Kings	472
2022-11-05	Kings	609
2022-11-04	Kings	675
2022-11-03	Kings	683
2022-11-02	Kings	635
2022-11-01	Kings	597
2022-10-31	Kings	433
2022-10-30	Kings	326
2022-10-29	Kings	476
2022-10-28	Kings	619
2022-10-27	Kings	639
2022-10-26	Kings	632
2022-10-25	Kings	612
2022-10-24	Kings	350
2022-10-23	Kings	315
2022-10-22	Kings	469
2022-10-21	Kings	496
2022-10-20	Kings	501
2022-10-19	Kings	598
2022-10-18	Kings	497
2022-10-17	Kings	302
2022-10-16	Kings	410
2022-10-15	Kings	504
2022-11-15	Lewis	0
2022-11-14	Lewis	1
2022-11-13	Lewis	1
2022-11-12	Lewis	2
2022-11-11	Lewis	0
2022-11-10	Lewis	1
2022-11-09	Lewis	3
2022-11-08	Lewis	2
2022-11-07	Lewis	0
2022-11-06	Lewis	1
2022-11-05	Lewis	4
2022-11-04	Lewis	8
2022-11-03	Lewis	2
2022-11-02	Lewis	3
2022-11-01	Lewis	0
2022-10-31	Lewis	4
2022-10-30	Lewis	1
2022-10-29	Lewis	0
2022-10-28	Lewis	0
2022-10-27	Lewis	0
2022-10-26	Lewis	5
2022-10-25	Lewis	6
2022-10-24	Lewis	5
2022-10-23	Lewis	3
2022-10-22	Lewis	1
2022-10-21	Lewis	12
2022-10-20	Lewis	1
2022-10-19	Lewis	6
2022-10-18	Lewis	4
2022-10-17	Lewis	2
2022-10-16	Lewis	2
2022-10-15	Lewis	1
2022-11-15	Livingston	6
2022-11-14	Livingston	1
2022-11-13	Livingston	7
2022-11-12	Livingston	8
2022-11-11	Livingston	5
2022-11-10	Livingston	6
2022-11-09	Livingston	6
2022-11-08	Livingston	8
2022-11-07	Livingston	3
2022-11-06	Livingston	5
2022-11-05	Livingston	5
2022-11-04	Livingston	7
2022-11-03	Livingston	4
2022-11-02	Livingston	12
2022-11-01	Livingston	3
2022-10-31	Livingston	4
2022-10-30	Livingston	5
2022-10-29	Livingston	12
2022-10-28	Livingston	7
2022-10-27	Livingston	6
2022-10-26	Livingston	21
2022-10-25	Livingston	6
2022-10-24	Livingston	4
2022-10-23	Livingston	8
2022-10-22	Livingston	11
2022-10-21	Livingston	7
2022-10-20	Livingston	9
2022-10-19	Livingston	8
2022-10-18	Livingston	5
2022-10-17	Livingston	8
2022-10-16	Livingston	4
2022-10-15	Livingston	9
2022-11-15	Long Island	757
2022-11-14	Long Island	558
2022-11-13	Long Island	469
2022-11-12	Long Island	616
2022-11-11	Long Island	628
2022-11-10	Long Island	699
2022-11-09	Long Island	816
2022-11-08	Long Island	758
2022-11-07	Long Island	577
2022-11-06	Long Island	549
2022-11-05	Long Island	663
2022-11-04	Long Island	819
2022-11-03	Long Island	810
2022-11-02	Long Island	761
2022-11-01	Long Island	689
2022-10-31	Long Island	518
2022-10-30	Long Island	474
2022-10-29	Long Island	615
2022-10-28	Long Island	761
2022-10-27	Long Island	770
2022-10-26	Long Island	846
2022-10-25	Long Island	774
2022-10-24	Long Island	478
2022-10-23	Long Island	436
2022-10-22	Long Island	557
2022-10-21	Long Island	627
2022-10-20	Long Island	748
2022-10-19	Long Island	774
2022-10-18	Long Island	715
2022-10-17	Long Island	528
2022-10-16	Long Island	505
2022-10-15	Long Island	782
2022-11-15	Madison	7
2022-11-14	Madison	6
2022-11-13	Madison	6
2022-11-12	Madison	4
2022-11-11	Madison	10
2022-11-10	Madison	6
2022-11-09	Madison	7
2022-11-08	Madison	7
2022-11-07	Madison	3
2022-11-06	Madison	7
2022-11-05	Madison	9
2022-11-04	Madison	9
2022-11-03	Madison	9
2022-11-02	Madison	8
2022-11-01	Madison	14
2022-10-31	Madison	6
2022-10-30	Madison	6
2022-10-29	Madison	6
2022-10-28	Madison	10
2022-10-27	Madison	3
2022-10-26	Madison	12
2022-10-25	Madison	9
2022-10-24	Madison	6
2022-10-23	Madison	10
2022-10-22	Madison	5
2022-10-21	Madison	9
2022-10-20	Madison	13
2022-10-19	Madison	9
2022-10-18	Madison	11
2022-10-17	Madison	8
2022-10-16	Madison	7
2022-10-15	Madison	20
2022-11-15	Mid-Hudson	464
2022-11-14	Mid-Hudson	412
2022-11-13	Mid-Hudson	289
2022-11-12	Mid-Hudson	316
2022-11-11	Mid-Hudson	404
2022-11-10	Mid-Hudson	409
2022-11-09	Mid-Hudson	537
2022-11-08	Mid-Hudson	436
2022-11-07	Mid-Hudson	415
2022-11-06	Mid-Hudson	348
2022-11-05	Mid-Hudson	487
2022-11-04	Mid-Hudson	491
2022-11-03	Mid-Hudson	549
2022-11-02	Mid-Hudson	545
2022-11-01	Mid-Hudson	477
2022-10-31	Mid-Hudson	318
2022-10-30	Mid-Hudson	291
2022-10-29	Mid-Hudson	413
2022-10-28	Mid-Hudson	498
2022-10-27	Mid-Hudson	473
2022-10-26	Mid-Hudson	712
2022-10-25	Mid-Hudson	437
2022-10-24	Mid-Hudson	348
2022-10-23	Mid-Hudson	336
2022-10-22	Mid-Hudson	373
2022-10-21	Mid-Hudson	451
2022-10-20	Mid-Hudson	500
2022-10-19	Mid-Hudson	496
2022-10-18	Mid-Hudson	525
2022-10-17	Mid-Hudson	325
2022-10-16	Mid-Hudson	313
2022-10-15	Mid-Hudson	395
2022-11-15	Mohawk Valley	40
2022-11-14	Mohawk Valley	32
2022-11-13	Mohawk Valley	24
2022-11-12	Mohawk Valley	31
2022-11-11	Mohawk Valley	38
2022-11-10	Mohawk Valley	54
2022-11-09	Mohawk Valley	58
2022-11-08	Mohawk Valley	66
2022-11-07	Mohawk Valley	56
2022-11-06	Mohawk Valley	44
2022-11-05	Mohawk Valley	57
2022-11-04	Mohawk Valley	81
2022-11-03	Mohawk Valley	74
2022-11-02	Mohawk Valley	89
2022-11-01	Mohawk Valley	78
2022-10-31	Mohawk Valley	57
2022-10-30	Mohawk Valley	47
2022-10-29	Mohawk Valley	55
2022-10-28	Mohawk Valley	78
2022-10-27	Mohawk Valley	89
2022-10-26	Mohawk Valley	104
2022-10-25	Mohawk Valley	92
2022-10-24	Mohawk Valley	89
2022-10-23	Mohawk Valley	57
2022-10-22	Mohawk Valley	62
2022-10-21	Mohawk Valley	90
2022-10-20	Mohawk Valley	68
2022-10-19	Mohawk Valley	117
2022-10-18	Mohawk Valley	108
2022-10-17	Mohawk Valley	98
2022-10-16	Mohawk Valley	64
2022-10-15	Mohawk Valley	74
2022-11-15	Monroe	87
2022-11-14	Monroe	38
2022-11-13	Monroe	58
2022-11-12	Monroe	83
2022-11-11	Monroe	89
2022-11-10	Monroe	93
2022-11-09	Monroe	104
2022-11-08	Monroe	86
2022-11-07	Monroe	67
2022-11-06	Monroe	74
2022-11-05	Monroe	85
2022-11-04	Monroe	106
2022-11-03	Monroe	108
2022-11-02	Monroe	132
2022-11-01	Monroe	83
2022-10-31	Monroe	43
2022-10-30	Monroe	67
2022-10-29	Monroe	69
2022-10-28	Monroe	118
2022-10-27	Monroe	117
2022-10-26	Monroe	142
2022-10-25	Monroe	107
2022-10-24	Monroe	82
2022-10-23	Monroe	60
2022-10-22	Monroe	91
2022-10-21	Monroe	108
2022-10-20	Monroe	108
2022-10-19	Monroe	133
2022-10-18	Monroe	103
2022-10-17	Monroe	76
2022-10-16	Monroe	73
2022-10-15	Monroe	105
2022-11-15	Montgomery	4
2022-11-14	Montgomery	6
2022-11-13	Montgomery	0
2022-11-12	Montgomery	7
2022-11-11	Montgomery	9
2022-11-10	Montgomery	5
2022-11-09	Montgomery	4
2022-11-08	Montgomery	4
2022-11-07	Montgomery	6
2022-11-06	Montgomery	6
2022-11-05	Montgomery	7
2022-11-04	Montgomery	8
2022-11-03	Montgomery	1
2022-11-02	Montgomery	12
2022-11-01	Montgomery	8
2022-10-31	Montgomery	3
2022-10-30	Montgomery	7
2022-10-29	Montgomery	7
2022-10-28	Montgomery	5
2022-10-27	Montgomery	18
2022-10-26	Montgomery	9
2022-10-25	Montgomery	12
2022-10-24	Montgomery	19
2022-10-23	Montgomery	9
2022-10-22	Montgomery	14
2022-10-21	Montgomery	11
2022-10-20	Montgomery	4
2022-10-19	Montgomery	17
2022-10-18	Montgomery	5
2022-10-17	Montgomery	2
2022-10-16	Montgomery	9
2022-10-15	Montgomery	10
2022-11-15	Nassau	389
2022-11-14	Nassau	313
2022-11-13	Nassau	230
2022-11-12	Nassau	309
2022-11-11	Nassau	317
2022-11-10	Nassau	385
2022-11-09	Nassau	434
2022-11-08	Nassau	366
2022-11-07	Nassau	299
2022-11-06	Nassau	299
2022-11-05	Nassau	338
2022-11-04	Nassau	448
2022-11-03	Nassau	404
2022-11-02	Nassau	394
2022-11-01	Nassau	350
2022-10-31	Nassau	274
2022-10-30	Nassau	251
2022-10-29	Nassau	300
2022-10-28	Nassau	385
2022-10-27	Nassau	422
2022-10-26	Nassau	422
2022-10-25	Nassau	439
2022-10-24	Nassau	254
2022-10-23	Nassau	220
2022-10-22	Nassau	285
2022-10-21	Nassau	329
2022-10-20	Nassau	323
2022-10-19	Nassau	404
2022-10-18	Nassau	334
2022-10-17	Nassau	256
2022-10-16	Nassau	231
2022-10-15	Nassau	345
2022-11-15	New York	483
2022-11-14	New York	354
2022-11-13	New York	266
2022-11-12	New York	369
2022-11-11	New York	427
2022-11-10	New York	484
2022-11-09	New York	433
2022-11-08	New York	511
2022-11-07	New York	291
2022-11-06	New York	309
2022-11-05	New York	455
2022-11-04	New York	496
2022-11-03	New York	524
2022-11-02	New York	469
2022-11-01	New York	358
2022-10-31	New York	260
2022-10-30	New York	278
2022-10-29	New York	388
2022-10-28	New York	461
2022-10-27	New York	431
2022-10-26	New York	508
2022-10-25	New York	437
2022-10-24	New York	313
2022-10-23	New York	253
2022-10-22	New York	328
2022-10-21	New York	384
2022-10-20	New York	395
2022-10-19	New York	458
2022-10-18	New York	376
2022-10-17	New York	235
2022-10-16	New York	264
2022-10-15	New York	399
2022-11-15	New York City	2207
2022-11-14	New York City	1748
2022-11-13	New York City	1410
2022-11-12	New York City	1731
2022-11-11	New York City	2063
2022-11-10	New York City	2460
2022-11-09	New York City	2362
2022-11-08	New York City	2354
2022-11-07	New York City	1785
2022-11-06	New York City	1606
2022-11-05	New York City	2063
2022-11-04	New York City	2443
2022-11-03	New York City	2409
2022-11-02	New York City	2302
2022-11-01	New York City	2027
2022-10-31	New York City	1396
2022-10-30	New York City	1307
2022-10-29	New York City	1771
2022-10-28	New York City	2117
2022-10-27	New York City	2236
2022-10-26	New York City	2306
2022-10-25	New York City	2053
2022-10-24	New York City	1357
2022-10-23	New York City	1216
2022-10-22	New York City	1564
2022-10-21	New York City	1896
2022-10-20	New York City	1862
2022-10-19	New York City	2128
2022-10-18	New York City	1735
2022-10-17	New York City	1267
2022-10-16	New York City	1347
2022-10-15	New York City	1820
2022-11-15	Niagara	22
2022-11-14	Niagara	25
2022-11-13	Niagara	12
2022-11-12	Niagara	12
2022-11-11	Niagara	19
2022-11-10	Niagara	25
2022-11-09	Niagara	26
2022-11-08	Niagara	28
2022-11-07	Niagara	18
2022-11-06	Niagara	7
2022-11-05	Niagara	26
2022-11-04	Niagara	31
2022-11-03	Niagara	34
2022-11-02	Niagara	32
2022-11-01	Niagara	36
2022-10-31	Niagara	21
2022-10-30	Niagara	13
2022-10-29	Niagara	25
2022-10-28	Niagara	49
2022-10-27	Niagara	59
2022-10-26	Niagara	42
2022-10-25	Niagara	52
2022-10-24	Niagara	30
2022-10-23	Niagara	26
2022-10-22	Niagara	25
2022-10-21	Niagara	28
2022-10-20	Niagara	29
2022-10-19	Niagara	65
2022-10-18	Niagara	33
2022-10-17	Niagara	27
2022-10-16	Niagara	20
2022-10-15	Niagara	22
2022-11-15	North Country	40
2022-11-14	North Country	33
2022-11-13	North Country	27
2022-11-12	North Country	24
2022-11-11	North Country	32
2022-11-10	North Country	48
2022-11-09	North Country	59
2022-11-08	North Country	57
2022-11-07	North Country	37
2022-11-06	North Country	40
2022-11-05	North Country	64
2022-11-04	North Country	61
2022-11-03	North Country	90
2022-11-02	North Country	61
2022-11-01	North Country	76
2022-10-31	North Country	44
2022-10-30	North Country	42
2022-10-29	North Country	44
2022-10-28	North Country	42
2022-10-27	North Country	69
2022-10-26	North Country	91
2022-10-25	North Country	84
2022-10-24	North Country	52
2022-10-23	North Country	41
2022-10-22	North Country	56
2022-10-21	North Country	78
2022-10-20	North Country	82
2022-10-19	North Country	92
2022-10-18	North Country	77
2022-10-17	North Country	77
2022-10-16	North Country	57
2022-10-15	North Country	69
2022-11-15	Oneida	20
2022-11-14	Oneida	17
2022-11-13	Oneida	14
2022-11-12	Oneida	7
2022-11-11	Oneida	16
2022-11-10	Oneida	28
2022-11-09	Oneida	25
2022-11-08	Oneida	33
2022-11-07	Oneida	32
2022-11-06	Oneida	27
2022-11-05	Oneida	29
2022-11-04	Oneida	38
2022-11-03	Oneida	46
2022-11-02	Oneida	47
2022-11-01	Oneida	35
2022-10-31	Oneida	34
2022-10-30	Oneida	13
2022-10-29	Oneida	19
2022-10-28	Oneida	37
2022-10-27	Oneida	32
2022-10-26	Oneida	48
2022-10-25	Oneida	45
2022-10-24	Oneida	46
2022-10-23	Oneida	25
2022-10-22	Oneida	25
2022-10-21	Oneida	50
2022-10-20	Oneida	29
2022-10-19	Oneida	49
2022-10-18	Oneida	58
2022-10-17	Oneida	58
2022-10-16	Oneida	22
2022-10-15	Oneida	35
2022-11-15	Onondaga	37
2022-11-14	Onondaga	20
2022-11-13	Onondaga	23
2022-11-12	Onondaga	24
2022-11-11	Onondaga	50
2022-11-10	Onondaga	49
2022-11-09	Onondaga	53
2022-11-08	Onondaga	63
2022-11-07	Onondaga	41
2022-11-06	Onondaga	41
2022-11-05	Onondaga	51
2022-11-04	Onondaga	49
2022-11-03	Onondaga	65
2022-11-02	Onondaga	79
2022-11-01	Onondaga	43
2022-10-31	Onondaga	45
2022-10-30	Onondaga	30
2022-10-29	Onondaga	48
2022-10-28	Onondaga	83
2022-10-27	Onondaga	82
2022-10-26	Onondaga	100
2022-10-25	Onondaga	72
2022-10-24	Onondaga	71
2022-10-23	Onondaga	54
2022-10-22	Onondaga	65
2022-10-21	Onondaga	81
2022-10-20	Onondaga	95
2022-10-19	Onondaga	92
2022-10-18	Onondaga	86
2022-10-17	Onondaga	59
2022-10-16	Onondaga	54
2022-10-15	Onondaga	96
2022-11-15	Ontario	16
2022-11-14	Ontario	12
2022-11-13	Ontario	14
2022-11-12	Ontario	10
2022-11-11	Ontario	19
2022-11-10	Ontario	11
2022-11-09	Ontario	14
2022-11-08	Ontario	13
2022-11-07	Ontario	8
2022-11-06	Ontario	12
2022-11-05	Ontario	23
2022-11-04	Ontario	10
2022-11-03	Ontario	14
2022-11-02	Ontario	24
2022-11-01	Ontario	16
2022-10-31	Ontario	6
2022-10-30	Ontario	16
2022-10-29	Ontario	18
2022-10-28	Ontario	20
2022-10-27	Ontario	15
2022-10-26	Ontario	22
2022-10-25	Ontario	19
2022-10-24	Ontario	10
2022-10-23	Ontario	12
2022-10-22	Ontario	15
2022-10-21	Ontario	14
2022-10-20	Ontario	22
2022-10-19	Ontario	23
2022-10-18	Ontario	17
2022-10-17	Ontario	14
2022-10-16	Ontario	17
2022-10-15	Ontario	21
2022-11-15	Orange	92
2022-11-14	Orange	63
2022-11-13	Orange	47
2022-11-12	Orange	58
2022-11-11	Orange	66
2022-11-10	Orange	64
2022-11-09	Orange	89
2022-11-08	Orange	80
2022-11-07	Orange	73
2022-11-06	Orange	60
2022-11-05	Orange	75
2022-11-04	Orange	75
2022-11-03	Orange	100
2022-11-02	Orange	100
2022-11-01	Orange	99
2022-10-31	Orange	47
2022-10-30	Orange	59
2022-10-29	Orange	75
2022-10-28	Orange	113
2022-10-27	Orange	81
2022-10-26	Orange	120
2022-10-25	Orange	88
2022-10-24	Orange	64
2022-10-23	Orange	70
2022-10-22	Orange	95
2022-10-21	Orange	68
2022-10-20	Orange	86
2022-10-19	Orange	89
2022-10-18	Orange	114
2022-10-17	Orange	63
2022-10-16	Orange	48
2022-10-15	Orange	86
2022-11-15	Orleans	5
2022-11-14	Orleans	4
2022-11-13	Orleans	3
2022-11-12	Orleans	2
2022-11-11	Orleans	2
2022-11-10	Orleans	2
2022-11-09	Orleans	5
2022-11-08	Orleans	3
2022-11-07	Orleans	2
2022-11-06	Orleans	1
2022-11-05	Orleans	3
2022-11-04	Orleans	7
2022-11-03	Orleans	4
2022-11-02	Orleans	4
2022-11-01	Orleans	2
2022-10-31	Orleans	2
2022-10-30	Orleans	3
2022-10-29	Orleans	3
2022-10-28	Orleans	6
2022-10-27	Orleans	12
2022-10-26	Orleans	11
2022-10-25	Orleans	8
2022-10-24	Orleans	4
2022-10-23	Orleans	2
2022-10-22	Orleans	1
2022-10-21	Orleans	6
2022-10-20	Orleans	7
2022-10-19	Orleans	8
2022-10-18	Orleans	6
2022-10-17	Orleans	7
2022-10-16	Orleans	0
2022-10-15	Orleans	4
2022-11-15	Oswego	13
2022-11-14	Oswego	6
2022-11-13	Oswego	3
2022-11-12	Oswego	8
2022-11-11	Oswego	4
2022-11-10	Oswego	15
2022-11-09	Oswego	9
2022-11-08	Oswego	14
2022-11-07	Oswego	11
2022-11-06	Oswego	10
2022-11-05	Oswego	14
2022-11-04	Oswego	15
2022-11-03	Oswego	12
2022-11-02	Oswego	19
2022-11-01	Oswego	19
2022-10-31	Oswego	12
2022-10-30	Oswego	19
2022-10-29	Oswego	14
2022-10-28	Oswego	24
2022-10-27	Oswego	23
2022-10-26	Oswego	32
2022-10-25	Oswego	22
2022-10-24	Oswego	24
2022-10-23	Oswego	10
2022-10-22	Oswego	28
2022-10-21	Oswego	21
2022-10-20	Oswego	37
2022-10-19	Oswego	36
2022-10-18	Oswego	32
2022-10-17	Oswego	35
2022-10-16	Oswego	19
2022-10-15	Oswego	34
2022-11-15	Otsego	4
2022-11-14	Otsego	4
2022-11-13	Otsego	4
2022-11-12	Otsego	1
2022-11-11	Otsego	4
2022-11-10	Otsego	5
2022-11-09	Otsego	6
2022-11-08	Otsego	3
2022-11-07	Otsego	3
2022-11-06	Otsego	5
2022-11-05	Otsego	4
2022-11-04	Otsego	7
2022-11-03	Otsego	8
2022-11-02	Otsego	3
2022-11-01	Otsego	4
2022-10-31	Otsego	6
2022-10-30	Otsego	2
2022-10-29	Otsego	11
2022-10-28	Otsego	10
2022-10-27	Otsego	8
2022-10-26	Otsego	11
2022-10-25	Otsego	5
2022-10-24	Otsego	8
2022-10-23	Otsego	6
2022-10-22	Otsego	6
2022-10-21	Otsego	10
2022-10-20	Otsego	10
2022-10-19	Otsego	11
2022-10-18	Otsego	9
2022-10-17	Otsego	5
2022-10-16	Otsego	10
2022-10-15	Otsego	6
2022-11-15	Putnam	17
2022-11-14	Putnam	16
2022-11-13	Putnam	13
2022-11-12	Putnam	11
2022-11-11	Putnam	12
2022-11-10	Putnam	18
2022-11-09	Putnam	18
2022-11-08	Putnam	13
2022-11-07	Putnam	11
2022-11-06	Putnam	22
2022-11-05	Putnam	13
2022-11-04	Putnam	14
2022-11-03	Putnam	24
2022-11-02	Putnam	26
2022-11-01	Putnam	13
2022-10-31	Putnam	17
2022-10-30	Putnam	14
2022-10-29	Putnam	18
2022-10-28	Putnam	14
2022-10-27	Putnam	24
2022-10-26	Putnam	25
2022-10-25	Putnam	14
2022-10-24	Putnam	16
2022-10-23	Putnam	7
2022-10-22	Putnam	19
2022-10-21	Putnam	24
2022-10-20	Putnam	15
2022-10-19	Putnam	14
2022-10-18	Putnam	19
2022-10-17	Putnam	17
2022-10-16	Putnam	13
2022-10-15	Putnam	19
2022-11-15	Queens	593
2022-11-14	Queens	515
2022-11-13	Queens	434
2022-11-12	Queens	486
2022-11-11	Queens	588
2022-11-10	Queens	725
2022-11-09	Queens	684
2022-11-08	Queens	666
2022-11-07	Queens	604
2022-11-06	Queens	466
2022-11-05	Queens	588
2022-11-04	Queens	749
2022-11-03	Queens	687
2022-11-02	Queens	651
2022-11-01	Queens	599
2022-10-31	Queens	423
2022-10-30	Queens	411
2022-10-29	Queens	541
2022-10-28	Queens	607
2022-10-27	Queens	655
2022-10-26	Queens	650
2022-10-25	Queens	584
2022-10-24	Queens	393
2022-10-23	Queens	386
2022-10-22	Queens	457
2022-10-21	Queens	589
2022-10-20	Queens	504
2022-10-19	Queens	655
2022-10-18	Queens	515
2022-10-17	Queens	409
2022-10-16	Queens	410
2022-10-15	Queens	522
2022-11-15	Rensselaer	14
2022-11-14	Rensselaer	9
2022-11-13	Rensselaer	20
2022-11-12	Rensselaer	10
2022-11-11	Rensselaer	18
2022-11-10	Rensselaer	13
2022-11-09	Rensselaer	18
2022-11-08	Rensselaer	21
2022-11-07	Rensselaer	11
2022-11-06	Rensselaer	26
2022-11-05	Rensselaer	21
2022-11-04	Rensselaer	23
2022-11-03	Rensselaer	25
2022-11-02	Rensselaer	29
2022-11-01	Rensselaer	27
2022-10-31	Rensselaer	14
2022-10-30	Rensselaer	13
2022-10-29	Rensselaer	16
2022-10-28	Rensselaer	32
2022-10-27	Rensselaer	34
2022-10-26	Rensselaer	36
2022-10-25	Rensselaer	38
2022-10-24	Rensselaer	16
2022-10-23	Rensselaer	19
2022-10-22	Rensselaer	20
2022-10-21	Rensselaer	25
2022-10-20	Rensselaer	25
2022-10-19	Rensselaer	40
2022-10-18	Rensselaer	36
2022-10-17	Rensselaer	21
2022-10-16	Rensselaer	23
2022-10-15	Rensselaer	25
2022-11-15	Richmond	99
2022-11-14	Richmond	102
2022-11-13	Richmond	96
2022-11-12	Richmond	87
2022-11-11	Richmond	94
2022-11-10	Richmond	115
2022-11-09	Richmond	118
2022-11-08	Richmond	107
2022-11-07	Richmond	96
2022-11-06	Richmond	96
2022-11-05	Richmond	107
2022-11-04	Richmond	130
2022-11-03	Richmond	103
2022-11-02	Richmond	130
2022-11-01	Richmond	131
2022-10-31	Richmond	79
2022-10-30	Richmond	84
2022-10-29	Richmond	94
2022-10-28	Richmond	98
2022-10-27	Richmond	123
2022-10-26	Richmond	128
2022-10-25	Richmond	109
2022-10-24	Richmond	88
2022-10-23	Richmond	82
2022-10-22	Richmond	89
2022-10-21	Richmond	119
2022-10-20	Richmond	119
2022-10-19	Richmond	144
2022-10-18	Richmond	110
2022-10-17	Richmond	118
2022-10-16	Richmond	97
2022-10-15	Richmond	109
2022-11-15	Rockland	65
2022-11-14	Rockland	67
2022-11-13	Rockland	44
2022-11-12	Rockland	53
2022-11-11	Rockland	57
2022-11-10	Rockland	55
2022-11-09	Rockland	108
2022-11-08	Rockland	47
2022-11-07	Rockland	40
2022-11-06	Rockland	55
2022-11-05	Rockland	69
2022-11-04	Rockland	71
2022-11-03	Rockland	79
2022-11-02	Rockland	58
2022-11-01	Rockland	72
2022-10-31	Rockland	34
2022-10-30	Rockland	26
2022-10-29	Rockland	44
2022-10-28	Rockland	57
2022-10-27	Rockland	58
2022-10-26	Rockland	162
2022-10-25	Rockland	71
2022-10-24	Rockland	35
2022-10-23	Rockland	37
2022-10-22	Rockland	56
2022-10-21	Rockland	62
2022-10-20	Rockland	78
2022-10-19	Rockland	63
2022-10-18	Rockland	43
2022-10-17	Rockland	33
2022-10-16	Rockland	45
2022-10-15	Rockland	40
2022-11-15	Saratoga	28
2022-11-14	Saratoga	13
2022-11-13	Saratoga	14
2022-11-12	Saratoga	18
2022-11-11	Saratoga	21
2022-11-10	Saratoga	30
2022-11-09	Saratoga	29
2022-11-08	Saratoga	33
2022-11-07	Saratoga	25
2022-11-06	Saratoga	30
2022-11-05	Saratoga	20
2022-11-04	Saratoga	35
2022-11-03	Saratoga	55
2022-11-02	Saratoga	45
2022-11-01	Saratoga	25
2022-10-31	Saratoga	24
2022-10-30	Saratoga	73
2022-10-29	Saratoga	29
2022-10-28	Saratoga	32
2022-10-27	Saratoga	26
2022-10-26	Saratoga	45
2022-10-25	Saratoga	29
2022-10-24	Saratoga	26
2022-10-23	Saratoga	19
2022-10-22	Saratoga	26
2022-10-21	Saratoga	28
2022-10-20	Saratoga	39
2022-10-19	Saratoga	41
2022-10-18	Saratoga	48
2022-10-17	Saratoga	35
2022-10-16	Saratoga	33
2022-10-15	Saratoga	36
2022-11-15	Schenectady	13
2022-11-14	Schenectady	10
2022-11-13	Schenectady	5
2022-11-12	Schenectady	11
2022-11-11	Schenectady	23
2022-11-10	Schenectady	19
2022-11-09	Schenectady	22
2022-11-08	Schenectady	25
2022-11-07	Schenectady	13
2022-11-06	Schenectady	19
2022-11-05	Schenectady	22
2022-11-04	Schenectady	21
2022-11-03	Schenectady	31
2022-11-02	Schenectady	20
2022-11-01	Schenectady	23
2022-10-31	Schenectady	21
2022-10-30	Schenectady	21
2022-10-29	Schenectady	22
2022-10-28	Schenectady	36
2022-10-27	Schenectady	40
2022-10-26	Schenectady	40
2022-10-25	Schenectady	40
2022-10-24	Schenectady	20
2022-10-23	Schenectady	14
2022-10-22	Schenectady	16
2022-10-21	Schenectady	26
2022-10-20	Schenectady	27
2022-10-19	Schenectady	53
2022-10-18	Schenectady	32
2022-10-17	Schenectady	17
2022-10-16	Schenectady	20
2022-10-15	Schenectady	23
2022-11-15	Schoharie	3
2022-11-14	Schoharie	0
2022-11-13	Schoharie	1
2022-11-12	Schoharie	2
2022-11-11	Schoharie	2
2022-11-10	Schoharie	7
2022-11-09	Schoharie	6
2022-11-08	Schoharie	6
2022-11-07	Schoharie	3
2022-11-06	Schoharie	0
2022-11-05	Schoharie	3
2022-11-04	Schoharie	4
2022-11-03	Schoharie	4
2022-11-02	Schoharie	6
2022-11-01	Schoharie	5
2022-10-31	Schoharie	3
2022-10-30	Schoharie	3
2022-10-29	Schoharie	4
2022-10-28	Schoharie	4
2022-10-27	Schoharie	4
2022-10-26	Schoharie	7
2022-10-25	Schoharie	6
2022-10-24	Schoharie	6
2022-10-23	Schoharie	1
2022-10-22	Schoharie	3
2022-10-21	Schoharie	6
2022-10-20	Schoharie	5
2022-10-19	Schoharie	7
2022-10-18	Schoharie	2
2022-10-17	Schoharie	8
2022-10-16	Schoharie	5
2022-10-15	Schoharie	5
2022-11-15	Schuyler	2
2022-11-14	Schuyler	2
2022-11-13	Schuyler	0
2022-11-12	Schuyler	3
2022-11-11	Schuyler	0
2022-11-10	Schuyler	1
2022-11-09	Schuyler	2
2022-11-08	Schuyler	2
2022-11-07	Schuyler	1
2022-11-06	Schuyler	1
2022-11-05	Schuyler	2
2022-11-04	Schuyler	2
2022-11-03	Schuyler	2
2022-11-02	Schuyler	2
2022-11-01	Schuyler	3
2022-10-31	Schuyler	2
2022-10-30	Schuyler	1
2022-10-29	Schuyler	3
2022-10-28	Schuyler	2
2022-10-27	Schuyler	9
2022-10-26	Schuyler	4
2022-10-25	Schuyler	4
2022-10-24	Schuyler	2
2022-10-23	Schuyler	0
2022-10-22	Schuyler	1
2022-10-21	Schuyler	1
2022-10-20	Schuyler	3
2022-10-19	Schuyler	3
2022-10-18	Schuyler	3
2022-10-17	Schuyler	2
2022-10-16	Schuyler	1
2022-10-15	Schuyler	5
2022-11-15	Seneca	5
2022-11-14	Seneca	2
2022-11-13	Seneca	3
2022-11-12	Seneca	4
2022-11-11	Seneca	3
2022-11-10	Seneca	4
2022-11-09	Seneca	0
2022-11-08	Seneca	5
2022-11-07	Seneca	0
2022-11-06	Seneca	7
2022-11-05	Seneca	2
2022-11-04	Seneca	6
2022-11-03	Seneca	10
2022-11-02	Seneca	4
2022-11-01	Seneca	5
2022-10-31	Seneca	7
2022-10-30	Seneca	3
2022-10-29	Seneca	4
2022-10-28	Seneca	10
2022-10-27	Seneca	6
2022-10-26	Seneca	5
2022-10-25	Seneca	6
2022-10-24	Seneca	8
2022-10-23	Seneca	3
2022-10-22	Seneca	4
2022-10-21	Seneca	5
2022-10-20	Seneca	8
2022-10-19	Seneca	11
2022-10-18	Seneca	12
2022-10-17	Seneca	3
2022-10-16	Seneca	4
2022-10-15	Seneca	5
2022-11-15	Southern Tier	98
2022-11-14	Southern Tier	69
2022-11-13	Southern Tier	46
2022-11-12	Southern Tier	57
2022-11-11	Southern Tier	77
2022-11-10	Southern Tier	88
2022-11-09	Southern Tier	83
2022-11-08	Southern Tier	132
2022-11-07	Southern Tier	75
2022-11-06	Southern Tier	63
2022-11-05	Southern Tier	108
2022-11-04	Southern Tier	125
2022-11-03	Southern Tier	126
2022-11-02	Southern Tier	144
2022-11-01	Southern Tier	141
2022-10-31	Southern Tier	79
2022-10-30	Southern Tier	53
2022-10-29	Southern Tier	117
2022-10-28	Southern Tier	119
2022-10-27	Southern Tier	129
2022-10-26	Southern Tier	131
2022-10-25	Southern Tier	154
2022-10-24	Southern Tier	87
2022-10-23	Southern Tier	56
2022-10-22	Southern Tier	119
2022-10-21	Southern Tier	126
2022-10-20	Southern Tier	126
2022-10-19	Southern Tier	149
2022-10-18	Southern Tier	148
2022-10-17	Southern Tier	83
2022-10-16	Southern Tier	78
2022-10-15	Southern Tier	163
2022-11-15	St. Lawrence	6
2022-11-14	St. Lawrence	2
2022-11-13	St. Lawrence	5
2022-11-12	St. Lawrence	5
2022-11-11	St. Lawrence	4
2022-11-10	St. Lawrence	9
2022-11-09	St. Lawrence	9
2022-11-08	St. Lawrence	9
2022-11-07	St. Lawrence	4
2022-11-06	St. Lawrence	6
2022-11-05	St. Lawrence	18
2022-11-04	St. Lawrence	10
2022-11-03	St. Lawrence	23
2022-11-02	St. Lawrence	11
2022-11-01	St. Lawrence	14
2022-10-31	St. Lawrence	8
2022-10-30	St. Lawrence	5
2022-10-29	St. Lawrence	12
2022-10-28	St. Lawrence	9
2022-10-27	St. Lawrence	14
2022-10-26	St. Lawrence	13
2022-10-25	St. Lawrence	18
2022-10-24	St. Lawrence	16
2022-10-23	St. Lawrence	9
2022-10-22	St. Lawrence	20
2022-10-21	St. Lawrence	13
2022-10-20	St. Lawrence	18
2022-10-19	St. Lawrence	20
2022-10-18	St. Lawrence	27
2022-10-17	St. Lawrence	16
2022-10-16	St. Lawrence	18
2022-10-15	St. Lawrence	16
2022-11-15	STATEWIDE	4091
2022-11-14	STATEWIDE	3131
2022-11-13	STATEWIDE	2548
2022-11-12	STATEWIDE	3143
2022-11-11	STATEWIDE	3676
2022-11-10	STATEWIDE	4265
2022-11-09	STATEWIDE	4477
2022-11-08	STATEWIDE	4430
2022-11-07	STATEWIDE	3321
2022-11-06	STATEWIDE	3070
2022-11-05	STATEWIDE	3991
2022-11-04	STATEWIDE	4618
2022-11-03	STATEWIDE	4801
2022-11-02	STATEWIDE	4666
2022-11-01	STATEWIDE	4130
2022-10-31	STATEWIDE	2807
2022-10-30	STATEWIDE	2656
2022-10-29	STATEWIDE	3516
2022-10-28	STATEWIDE	4394
2022-10-27	STATEWIDE	4584
2022-10-26	STATEWIDE	5106
2022-10-25	STATEWIDE	4390
2022-10-24	STATEWIDE	2980
2022-10-23	STATEWIDE	2610
2022-10-22	STATEWIDE	3303
2022-10-21	STATEWIDE	3948
2022-10-20	STATEWIDE	4173
2022-10-19	STATEWIDE	4676
2022-10-18	STATEWIDE	4193
2022-10-17	STATEWIDE	2927
2022-10-16	STATEWIDE	2872
2022-10-15	STATEWIDE	4006
2022-11-15	Steuben	15
2022-11-14	Steuben	13
2022-11-13	Steuben	5
2022-11-12	Steuben	7
2022-11-11	Steuben	8
2022-11-10	Steuben	13
2022-11-09	Steuben	12
2022-11-08	Steuben	24
2022-11-07	Steuben	13
2022-11-06	Steuben	12
2022-11-05	Steuben	15
2022-11-04	Steuben	14
2022-11-03	Steuben	14
2022-11-02	Steuben	24
2022-11-01	Steuben	15
2022-10-31	Steuben	11
2022-10-30	Steuben	8
2022-10-29	Steuben	18
2022-10-28	Steuben	14
2022-10-27	Steuben	17
2022-10-26	Steuben	19
2022-10-25	Steuben	17
2022-10-24	Steuben	6
2022-10-23	Steuben	10
2022-10-22	Steuben	8
2022-10-21	Steuben	22
2022-10-20	Steuben	18
2022-10-19	Steuben	16
2022-10-18	Steuben	25
2022-10-17	Steuben	11
2022-10-16	Steuben	10
2022-10-15	Steuben	32
2022-11-15	Suffolk	368
2022-11-14	Suffolk	245
2022-11-13	Suffolk	239
2022-11-12	Suffolk	307
2022-11-11	Suffolk	311
2022-11-10	Suffolk	314
2022-11-09	Suffolk	382
2022-11-08	Suffolk	392
2022-11-07	Suffolk	278
2022-11-06	Suffolk	250
2022-11-05	Suffolk	325
2022-11-04	Suffolk	371
2022-11-03	Suffolk	406
2022-11-02	Suffolk	367
2022-11-01	Suffolk	339
2022-10-31	Suffolk	244
2022-10-30	Suffolk	223
2022-10-29	Suffolk	315
2022-10-28	Suffolk	376
2022-10-27	Suffolk	348
2022-10-26	Suffolk	424
2022-10-25	Suffolk	335
2022-10-24	Suffolk	224
2022-10-23	Suffolk	216
2022-10-22	Suffolk	272
2022-10-21	Suffolk	298
2022-10-20	Suffolk	425
2022-10-19	Suffolk	370
2022-10-18	Suffolk	381
2022-10-17	Suffolk	272
2022-10-16	Suffolk	274
2022-10-15	Suffolk	437
2022-11-15	Sullivan	7
2022-11-14	Sullivan	55
2022-11-13	Sullivan	8
2022-11-12	Sullivan	23
2022-11-11	Sullivan	14
2022-11-10	Sullivan	14
2022-11-09	Sullivan	25
2022-11-08	Sullivan	21
2022-11-07	Sullivan	17
2022-11-06	Sullivan	8
2022-11-05	Sullivan	9
2022-11-04	Sullivan	15
2022-11-03	Sullivan	17
2022-11-02	Sullivan	19
[truncated: 338 more rows]
